# Supplementary material for: DNA deaminases induce break-associated mutation showers with implication of APOBEC3B and 3A in breast cancer kataegis
Source: eLife. 2013 Apr 16;2:e00534. doi: 10.7554/eLife.00534 (PMC3628087; doi:10.7554/eLife.00534)
Supplement: Supplementary file 1. — (A) Catalogue of yeast mutations. (B) Singlet and kataegic C:G mutations in yeast transformants. Kataegic mutations in all yeast transformants, are defined as those mutations that form part of a group of at least 5 mutations in which each mutation is separated from its downstream neighbour by ≤8.5 kb. All other mutations (including those that constitute the sole mutation on an individual chromosome in a particular cell) are classed as singlet mutations. (C) Primers used for APOBEC RNA RT-PCR. DOI: http://dx.doi.org/10.7554/eLife.00534.015 [file elife00534s001.xlsx]

## Sheet: A
	Catalogue of yeast mutations
	Genotype	Deaminase	Chromosome	Position	Reference_Base	Mutated_Base	Clone_ID
	BY4741	Vector	VII	978172	A	T	1
	BY4741	Vector	XV	1052887	G	A	1
	BY4741	Vector	V	33159	C	A	2
	BY4741	Vector	XIII	631874	G	A	2
	BY4741	Vector	V	33345	A	T	3
	BY4741	Vector	V	32087	G	C	4
	BY4741	Vector	V	32089	C	A	4
	BY4741	Vector	XIII	812510	C	A	5
	BY4741	Vector	V	33115	C	T	8
	BY4741	Vector	VII	648763	T	G	8
	BY4741	Vector	V	32542	C	T	9
	BY4741	Vector	XIV	380954	G	A	9
	BY4741	Vector	IV	1067879	C	T	9
	BY4741	hA1	V	32253	G	A	1
	BY4741	hA1	XV	794213	C	T	1
	BY4741	hA1	XV	825074	G	A	1
	BY4741	hA1	IX	275486	G	A	2
	BY4741	hA1	V	32876	G	T	2
	BY4741	hA1	VIII	257498	C	T	2
	BY4741	hA1	V	32064	G	C	3
	BY4741	hA1	VII	729148	C	G	3
	BY4741	hA1	V	33354	G	T	4
	BY4741	hA1	X	266345	G	A	4
	BY4741	A3A	V	32882	C	T	9
	BY4741	A3A	V	32064	G	C	1
	BY4741	A3A	V	150329	G	A	1
	BY4741	A3A	VIII	233715	G	C	1
	BY4741	A3A	XIV	406918	C	T	1
	BY4741	A3A	III	48286	C	T	2
	BY4741	A3A	III	274208	C	T	2
	BY4741	A3A	IV	1287210	C	T	2
	BY4741	A3A	IX	378002	C	T	2
	BY4741	A3A	V	31834	G	A	2
	BY4741	A3A	VII	170033	C	T	2
	BY4741	A3A	VII	783687	C	T	2
	BY4741	A3A	XII	65812	G	A	2
	BY4741	A3A	XII	752454	C	T	2
	BY4741	A3A	XIII	728168	C	T	2
	BY4741	A3A	XVI	240930	C	T	2
	BY4741	A3A	XVI	452556	C	T	2
	BY4741	A3A	XVI	452937	C	T	2
	BY4741	A3A	IV	952572	C	T	10
	BY4741	A3A	V	31930	G	A	10
	BY4741	A3A	XII	244795	C	T	10
	BY4741	A3A	XIII	204189	G	A	10
	BY4741	A3A	XV	364117	G	A	10
	BY4741	A3A	I	14993	A	C	3
	BY4741	A3A	I	14995	G	T	3
	BY4741	A3A	II	190903	G	A	3
	BY4741	A3A	IV	82834	G	A	3
	BY4741	A3A	V	32474	G	C	3
	BY4741	A3A	VII	588919	G	C	3
	BY4741	A3A	VII	767714	G	A	3
	BY4741	A3A	VIII	222028	C	T	3
	BY4741	A3A	X	193708	G	A	3
	BY4741	A3A	X	281886	G	A	3
	BY4741	A3A	XII	1060994	G	A	3
	BY4741	A3A	XIII	257896	G	A	3
	BY4741	A3A	XV	258554	G	A	3
	BY4741	A3A	XV	655527	C	T	3
	BY4741	A3A	III	163403	A	C	4
	BY4741	A3A	III	163407	T	A	4
	BY4741	A3A	IV	245086	G	A	4
	BY4741	A3A	IV	275287	G	A	4
	BY4741	A3A	IV	668106	C	G	4
	BY4741	A3A	IV	1129599	G	A	4
	BY4741	A3A	IX	391489	A	G	4
	BY4741	A3A	IX	421292	C	T	4
	BY4741	A3A	VIII	177621	C	T	4
	BY4741	A3A	XII	282661	C	T	4
	BY4741	A3A	XII	286066	C	T	4
	BY4741	A3A	XII	286068	C	T	4
	BY4741	A3A	XII	286390	C	G	4
	BY4741	A3A	XII	290451	C	G	4
	BY4741	A3A	XII	290781	C	G	4
	BY4741	A3A	XII	291609	C	G	4
	BY4741	A3A	XII	291788	C	T	4
	BY4741	A3A	XII	291998	C	T	4
	BY4741	A3A	XIII	447024	C	T	4
	BY4741	A3A	XIV	159047	C	T	4
	BY4741	A3A	XV	235023	C	T	4
	BY4741	A3A	XV	866619	G	A	4
	BY4741	A3A	XV	1027323	G	A	4
	BY4741	A3A	II	734671	G	A	5
	BY4741	A3A	II	735284	G	C	5
	BY4741	A3A	II	735342	G	A	5
	BY4741	A3A	IV	1293299	G	A	5
	BY4741	A3A	IV	1346005	G	C	5
	BY4741	A3A	V	32253	G	A	5
	BY4741	A3A	V	504369	C	T	5
	BY4741	A3A	VII	781130	C	T	5
	BY4741	A3A	VIII	139534	C	T	5
	BY4741	A3A	X	388792	C	T	5
	BY4741	A3A	X	390018	C	G	5
	BY4741	A3A	X	390154	C	T	5
	BY4741	A3A	X	391014	G	C	5
	BY4741	A3A	X	391135	G	T	5
	BY4741	A3A	X	391264	G	C	5
	BY4741	A3A	X	391964	T	G	5
	BY4741	A3A	X	391965	C	T	5
	BY4741	A3A	X	392506	G	A	5
	BY4741	A3A	X	392547	G	C	5
	BY4741	A3A	X	393168	G	C	5
	BY4741	A3A	X	399448	G	A	5
	BY4741	A3A	XII	95814	C	T	5
	BY4741	A3A	XII	893520	C	T	5
	BY4741	A3A	XIV	510873	G	A	5
	BY4741	A3A	XIV	510948	G	A	5
	BY4741	A3A	XIV	511101	G	A	5
	BY4741	A3A	XIV	728930	G	A	5
	BY4741	A3A	XV	33792	G	A	5
	BY4741	A3A	XV	88600	G	A	5
	BY4741	A3A	XV	105215	G	A	5
	BY4741	A3A	XV	567301	C	T	5
	BY4741	A3A	XV	854900	C	T	5
	BY4741	A3A	XVI	74291	G	A	5
	BY4741	A3A	IV	216784	G	A	6
	BY4741	A3A	IV	935225	C	T	6
	BY4741	A3A	IV	986688	C	T	6
	BY4741	A3A	V	32575	G	A	6
	BY4741	A3A	XI	34375	G	A	6
	BY4741	A3A	XI	600322	G	A	6
	BY4741	A3A	XII	5774	G	A	6
	BY4741	A3A	III	270618	C	T	7
	BY4741	A3A	IV	1156312	C	T	7
	BY4741	A3A	IV	1286228	C	T	7
	BY4741	A3A	IX	143411	G	A	7
	BY4741	A3A	V	32304	G	A	7
	BY4741	A3A	VII	851870	C	T	7
	BY4741	A3A	X	31563	C	T	7
	BY4741	A3A	XI	248107	G	A	7
	BY4741	A3A	XIII	797947	G	C	7
	BY4741	A3A	XIII	875077	G	C	7
	BY4741	A3A	XV	222806	G	A	7
	BY4741	A3A	XVI	80847	C	A	7
	BY4741	A3A	IV	852406	C	G	11
	BY4741	A3A	V	33012	G	T	11
	BY4741	A3A	VII	679571	G	A	11
	BY4741	A3A	V	32399	G	T	12
	BY4741	A3A	XI	223367	C	T	12
	BY4741	A3A	XIII	564387	C	T	12
	BY4741	A3A	II	762574	G	A	13
	BY4741	A3A	V	32958	C	T	13
	BY4741	A3A	IV	838785	C	T	8
	BY4741	A3A	IX	369939	C	T	8
	BY4741	A3A	V	10455	G	A	8
	BY4741	A3A	V	32064	G	C	8
	BY4741	A3A	V	33559	G	C	8
	BY4741	A3A	V	57813	G	A	8
	BY4741	A3A	V	64546	G	A	8
	BY4741	A3A	V	82267	G	C	8
	BY4741	A3A	XVI	72217	G	A	8
	BY4741	A3A	V	32472	T	C	14
	BY4741	A3A	XIV	696203	C	T	14
	BY4741	A3A	I	60324	G	A	15
	BY4741	A3A	V	32678	C	T	15
	BY4741	A3A	VI	226108	C	T	15
	BY4741	A3A	XII	293302	C	T	15
	BY4741	A3A	XII	1064967	G	A	16
	BY4741	A3B	VII	551354	C	G	1
	BY4741	A3B	VII	729269	C	T	1
	BY4741	A3B	II	170605	G	A	9
	BY4741	A3B	III	134426	G	A	9
	BY4741	A3B	IV	1108369	G	C	9
	BY4741	A3B	V	32272	G	A	9
	BY4741	A3B	II	10994	G	A	10
	BY4741	A3B	V	31986	A	C	10
	BY4741	A3B	V	32856	C	T	11
	BY4741	A3B	XI	81809	C	G	11
	BY4741	A3B	XVI	333407	C	G	11
	BY4741	A3B	IV	116312	G	A	2
	BY4741	A3B	V	33115	C	T	2
	BY4741	A3B	VI	70747	C	T	2
	BY4741	A3B	VII	123828	G	A	2
	BY4741	A3B	VII	131071	C	G	2
	BY4741	A3B	XII	262006	C	T	2
	BY4741	A3B	XV	633891	C	T	2
	BY4741	A3B	II	325260	C	G	12
	BY4741	A3B	IX	104369	C	A	12
	BY4741	A3B	VI	145923	C	T	12
	BY4741	A3B	II	94915	C	A	3
	BY4741	A3B	IV	1069929	C	T	3
	BY4741	A3B	IV	1448236	C	T	3
	BY4741	A3B	V	33093	G	C	3
	BY4741	A3B	V	206235	G	A	3
	BY4741	A3B	VIII	69371	G	A	3
	BY4741	A3B	X	195576	C	T	3
	BY4741	A3B	X	336746	G	A	3
	BY4741	A3B	XII	148388	C	T	3
	BY4741	A3B	XII	937893	C	T	3
	BY4741	A3B	XIII	833377	C	T	3
	BY4741	A3B	XV	492873	C	T	3
	BY4741	A3B	XV	762052	G	C	3
	BY4741	A3B	XVI	709394	G	A	3
	BY4741	A3B	XVI	733216	G	A	3
	BY4741	A3B	V	32542	C	T	13
	BY4741	A3B	VII	377520	C	T	13
	BY4741	A3B	XIV	131585	C	T	13
	BY4741	A3B	XV	664081	C	T	13
	BY4741	A3B	I	52339	G	A	4
	BY4741	A3B	I	142081	G	A	4
	BY4741	A3B	V	32481	A	C	4
	BY4741	A3B	V	32095	C	A	14
	BY4741	A3B	XIII	576469	G	A	14
	BY4741	A3B	I	145327	G	A	5
	BY4741	A3B	I	178347	C	T	5
	BY4741	A3B	I	183141	C	T	5
	BY4741	A3B	II	643881	C	T	5
	BY4741	A3B	II	693566	C	T	5
	BY4741	A3B	II	715146	G	A	5
	BY4741	A3B	II	739254	G	A	5
	BY4741	A3B	II	788641	C	T	5
	BY4741	A3B	III	170092	C	T	5
	BY4741	A3B	IV	464757	C	T	5
	BY4741	A3B	IV	1410816	G	A	5
	BY4741	A3B	V	32385	G	C	5
	BY4741	A3B	V	33134	G	C	5
	BY4741	A3B	V	34473	G	A	5
	BY4741	A3B	V	35009	G	A	5
	BY4741	A3B	VI	158905	C	T	5
	BY4741	A3B	VII	86922	G	A	5
	BY4741	A3B	VII	178953	C	T	5
	BY4741	A3B	VII	287691	G	A	5
	BY4741	A3B	X	374972	C	T	5
	BY4741	A3B	X	520211	G	A	5
	BY4741	A3B	XI	584340	C	T	5
	BY4741	A3B	XIII	206504	C	T	5
	BY4741	A3B	XIV	97950	C	T	5
	BY4741	A3B	XIV	208036	C	T	5
	BY4741	A3B	XIV	418051	C	T	5
	BY4741	A3B	XV	587193	G	C	5
	BY4741	A3B	XV	593794	C	T	5
	BY4741	A3B	XVI	696587	G	A	5
	BY4741	A3B	XVI	750960	C	T	5
	BY4741	A3B	V	32788	C	T	15
	BY4741	A3B	X	589938	T	G	15
	BY4741	A3B	IX	267984	G	A	16
	BY4741	A3B	V	32474	G	C	16
	BY4741	A3B	XIV	756324	G	A	16
	BY4741	A3B	XIII	351520	T	G	16
	BY4741	A3B	VIII	77909	C	T	6
	BY4741	A3B	V	33182	C	T	6
	BY4741	A3B	V	313183	C	T	6
	BY4741	A3B	XI	438209	C	T	6
	BY4741	A3B	XI	587065	C	T	6
	BY4741	A3B	XIII	94853	C	T	6
	BY4741	A3B	XIII	144596	G	A	6
	BY4741	A3B	IV	294017	G	A	6
	BY4741	A3B	IV	890079	C	T	6
	BY4741	A3B	VII	204437	G	A	6
	BY4741	A3B	XII	100994	C	T	6
	BY4741	A3B	V	18199	G	C	7
	BY4741	A3B	V	26328	G	C	7
	BY4741	A3B	V	28429	G	A	7
	BY4741	A3B	V	32223	G	C	7
	BY4741	A3B	V	33026	G	A	7
	BY4741	A3B	V	331098	G	A	7
	BY4741	A3B	XVI	633723	G	A	7
	BY4741	A3B	X	152783	C	T	7
	BY4741	A3B	VI	102842	C	T	17
	BY4741	A3B	V	33210	C	T	17
	BY4741	A3B	XIII	165284	C	T	17
	BY4741	A3B	I	1115	C	T	18
	BY4741	A3B	V	32253	G	A	18
	BY4741	A3B	XI	391232	T	C	18
	BY4741	A3B	XIV	551292	G	A	18
	BY4741	A3B	XV	737673	C	T	18
	BY4741	A3B	V	32958	C	A	19
	BY4741	A3B	II	192250	C	T	19
	BY4741	A3B	V	33162	A	T	20
	BY4741	A3B	I	117886	G	A	8
	BY4741	A3B	VI	119792	G	C	8
	BY4741	A3B	VIII	288773	G	A	8
	BY4741	A3B	V	33015	G	A	8
	BY4741	A3B	V	405149	G	A	8
	BY4741	A3B	X	720113	C	T	8
	BY4741	A3B	XI	473503	C	T	8
	BY4741	A3B	XIV	44948	G	A	8
	BY4741	A3B	XIV	462621	G	A	8
	BY4741	A3B	XVI	21625	G	C	8
	BY4741	A3B	IV	123509	C	T	8
	BY4741	A3B	IV	615829	G	A	8
	BY4741	A3B	VII	975159	G	C	8
	BY4741	A3B	XV	850611	G	A	8
	BY4741	A3B	XII	900758	G	C	8
	BY4741	A3B	V	32253	G	A	21
	BY4741	A3B	XII	1065084	T	G	21
	BY4741	A3G	II	271324	C	A	1
	BY4741	A3G	II	294494	G	A	1
	BY4741	A3G	V	32488	G	A	1
	BY4741	A3G	VII	264522	G	A	1
	BY4741	A3G	XII	577236	G	A	1
	BY4741	A3G	IV	923986	C	T	2
	BY4741	A3G	XII	38600	G	A	2
	BY4741	A3G	XIII	686474	G	A	2
	BY4741	A3G	VII	476365	G	C	3
	BY4741	A3G	VII	493482	C	T	3
	BY4741	A3G	X	386143	G	A	3
	BY4741	A3G	XIV	527353	C	T	3
	BY4741	A3G	XVI	130302	C	T	3
	BY4741	A3G	XVI	629971	C	T	3
	BY4741	A3G	XVI	706783	C	T	3
	BY4741	A3G	VI	40977	G	A	4
	BY4741	A3G	XI	543322	G	A	4
	BY4741	A3G	XV	410141	G	A	4
	BY4741	A3G	IX	425573	C	T	5
	BY4741	A3G	XI	43363	G	A	5
	BY4741	A3G	XIV	55906	G	A	5
	BY4741	A3G	XVI	138268	C	T	5
	BY4741	A3G	II	608276	G	A	6
	BY4741	A3G	III	81269	C	G	6
	BY4741	A3G	IV	833516	G	A	6
	BY4741	A3G	V	32661	C	T	6
	BY4741	A3G	X	46124	C	A	6
	BY4741	A3G	XII	694668	G	A	6
	BY4741	A3G	XII	849568	C	T	6
	BY4741	A3G	XIV	187947	G	A	6
	BY4741	A3G	XIV	569965	C	T	6
	BY4741	A3G	XV	330265	G	C	6
	BY4741	A3G	V	56248	C	T	7
	BY4741	A3G	VIII	486547	C	T	7
	BY4741	A3G	XII	999126	C	G	7
	BY4741	A3G	IV	510901	C	T	8
	BY4741	A3G	IV	739142	C	T	8
	BY4741	A3G	M	76824	G	A	8
	BY4741	A3G	V	32275	A	C	8
	BY4741	A3G	VII	55457	G	A	8
	BY4741	A3G	XV	675399	A	C	8
	BY4741	A3G	IV	41197	G	C	9
	BY4741	A3G	IV	581030	C	T	9
	BY4741	A3G	IV	849487	G	A	9
	BY4741	A3G	V	488657	C	G	9
	BY4741	A3G	XI	106246	C	G	9
	BY4741	A3G	XI	348547	C	T	9
	BY4741	A3G	XII	558044	G	A	9
	BY4741	A3G	XIII	740314	G	A	9
	BY4741	A3G	XV	454530	G	A	9
	BY4741	A3G	XV	514227	C	T	9
	BY4741	A3G*	I	157365	G	A	1
	BY4741	A3G*	II	26851	C	T	1
	BY4741	A3G*	III	109156	C	T	1
	BY4741	A3G*	IV	502758	C	T	1
	BY4741	A3G*	IV	520774	C	G	1
	BY4741	A3G*	IV	736778	C	T	1
	BY4741	A3G*	IV	866095	G	A	1
	BY4741	A3G*	IV	1128726	C	T	1
	BY4741	A3G*	IV	1180016	C	T	1
	BY4741	A3G*	IX	268139	G	A	1
	BY4741	A3G*	V	33111	G	A	1
	BY4741	A3G*	V	484444	C	T	1
	BY4741	A3G*	VII	19134	G	A	1
	BY4741	A3G*	VII	343312	G	A	1
	BY4741	A3G*	VII	853593	C	T	1
	BY4741	A3G*	X	85739	C	T	1
	BY4741	A3G*	X	708259	C	T	1
	BY4741	A3G*	XI	322905	G	A	1
	BY4741	A3G*	XII	129533	G	A	1
	BY4741	A3G*	XII	507987	G	T	1
	BY4741	A3G*	XIII	299808	C	T	1
	BY4741	A3G*	XV	110026	G	A	1
	BY4741	A3G*	XV	813552	G	A	1
	BY4741	A3G*	XV	1078014	C	T	1
	BY4741	A3G*	II	606544	A	T	2
	BY4741	A3G*	II	713239	C	T	2
	BY4741	A3G*	II	755173	C	T	2
	BY4741	A3G*	IV	117535	G	A	2
	BY4741	A3G*	IV	938117	C	T	2
	BY4741	A3G*	IV	1250254	G	A	2
	BY4741	A3G*	IV	1394271	C	T	2
	BY4741	A3G*	V	32749	C	T	2
	BY4741	A3G*	VI	195993	G	A	2
	BY4741	A3G*	VII	256005	G	C	2
	BY4741	A3G*	VII	299902	C	T	2
	BY4741	A3G*	VII	1005836	C	T	2
	BY4741	A3G*	VIII	195158	C	T	2
	BY4741	A3G*	VIII	347725	G	A	2
	BY4741	A3G*	XI	530077	G	A	2
	BY4741	A3G*	XII	692645	C	T	2
	BY4741	A3G*	XII	951944	C	T	2
	BY4741	A3G*	XIII	656485	C	T	2
	BY4741	A3G*	XIII	830449	C	T	2
	BY4741	A3G*	XIV	257952	C	T	2
	BY4741	A3G*	XV	493727	G	A	2
	BY4741	A3G*	XV	874026	G	A	2
	BY4741	A3G*	XVI	78226	C	T	2
	BY4741	A3G*	XVI	861703	G	C	2
	BY4741	A3G*	IV	1177149	C	T	3
	BY4741	A3G*	IX	395660	G	A	3
	BY4741	A3G*	V	32781	C	T	3
	BY4741	A3G*	VII	965443	C	T	3
	BY4741	A3G*	VIII	64146	C	T	3
	BY4741	A3G*	XI	480730	G	A	3
	BY4741	A3G*	XII	828461	C	T	3
	BY4741	A3G*	XIII	138471	G	A	3
	BY4741	A3G*	XIV	386724	G	A	3
	BY4741	A3G*	XIV	495532	G	A	3
	BY4741	A3G*	XV	253939	G	A	3
	BY4741	A3G*	IV	586383	G	A	4
	BY4741	A3G*	IV	1216281	C	T	4
	BY4741	A3G*	IX	20935	G	A	4
	BY4741	A3G*	IX	143091	C	T	4
	BY4741	A3G*	V	32529	G	A	4
	BY4741	A3G*	VI	259816	C	T	4
	BY4741	A3G*	VII	414794	C	T	4
	BY4741	A3G*	XI	255554	G	A	4
	BY4741	A3G*	XII	858401	C	T	4
	BY4741	A3G*	XIV	479382	G	A	4
	BY4741	A3G*	XV	666166	C	T	4
	BY4741	A3G*	XV	676843	C	T	4
	BY4741	A3G*	XVI	170259	C	T	4
	BY4741	A3G*	I	3625	C	T	5
	BY4741	A3G*	IV	174456	C	T	5
	BY4741	A3G*	IV	376459	C	T	5
	BY4741	A3G*	IV	408952	G	A	5
	BY4741	A3G*	IV	826841	C	G	5
	BY4741	A3G*	IV	1165787	G	A	5
	BY4741	A3G*	IV	1312063	G	A	5
	BY4741	A3G*	IX	282446	G	A	5
	BY4741	A3G*	IX	316588	C	T	5
	BY4741	A3G*	IX	331622	G	C	5
	BY4741	A3G*	V	81764	C	T	5
	BY4741	A3G*	VII	10632	G	A	5
	BY4741	A3G*	VII	873516	G	A	5
	BY4741	A3G*	X	317653	C	T	5
	BY4741	A3G*	XII	205351	G	A	5
	BY4741	A3G*	XII	228440	G	A	5
	BY4741	A3G*	XII	704346	G	A	5
	BY4741	A3G*	XII	933625	G	A	5
	BY4741	A3G*	XIII	100851	C	T	5
	BY4741	A3G*	XV	674220	G	A	5
	BY4741	A3G*	XV	676165	G	C	5
	BY4741	A3G*	X	160042	G	A	6
	BY4741	A3G*	X	596855	C	T	6
	BY4741	A3G*	XI	382145	G	A	6
	BY4741	A3G*	XIV	579291	C	T	6
	BY4741	A3G*	XV	754770	G	A	6
	BY4741	A3G*	II	112931	C	T	7
	BY4741	A3G*	IV	1109842	G	A	7
	BY4741	A3G*	IV	1465790	G	A	7
	BY4741	A3G*	XII	989918	C	T	7
	BY4741	A3G*	I	152919	C	T	8
	BY4741	A3G*	II	429594	C	T	8
	BY4741	A3G*	IV	41585	G	C	8
	BY4741	A3G*	IV	50799	C	T	8
	BY4741	A3G*	IV	925375	C	T	8
	BY4741	A3G*	IV	1077417	G	A	8
	BY4741	A3G*	V	22535	C	T	8
	BY4741	A3G*	V	34436	C	T	8
	BY4741	A3G*	V	252052	C	T	8
	BY4741	A3G*	V	271651	C	T	8
	BY4741	A3G*	VII	609960	G	C	8
	BY4741	A3G*	X	55914	G	A	8
	BY4741	A3G*	XI	560088	C	T	8
	BY4741	A3G*	XIV	549036	G	A	8
	BY4741	A3G*	XV	681584	G	A	8
	BY4741	A3G*	XV	948009	G	A	8
	BY4741	A3G*	XV	982260	C	T	8
	BY4741	A3G*	XVI	77793	C	G	8
	BY4741	A3G*	IV	49375	G	C	9
	BY4741	A3G*	IV	53632	G	C	9
	BY4741	A3G*	IV	601913	C	T	9
	BY4741	A3G*	IV	1374037	G	A	9
	BY4741	A3G*	V	32937	C	T	9
	BY4741	A3G*	XIV	575520	C	T	9
	BY4741	A3G*	XVI	492413	G	A	9
	BY4741	A3G*	IV	277997	C	T	10
	BY4741	A3G*	V	32841	C	T	10
	BY4741	A3G*	V	242808	G	A	10
	BY4741	A3G*	V	243924	G	A	10
	BY4741	A3G*	X	151790	G	A	10
	BY4741	A3G*	X	186351	G	A	10
	BY4741	A3G*	XII	836912	C	G	10
	BY4741	A3G*	XIII	318763	C	T	10
	BY4741	A3G*	XIV	632933	G	A	10
	BY4741	A3G*	II	480336	G	A	11
	BY4741	A3G*	IV	548546	G	T	11
	BY4741	A3G*	V	480035	C	T	11
	BY4741	A3G*	VII	550971	G	A	11
	BY4741	A3G*	X	388724	C	T	11
	BY4741	A3G*	XII	282644	G	A	11
	BY4741	A3G*	XII	922927	C	T	11
	BY4741	A3G*	XV	376512	G	A	11
	BY4741	A3G*	III	108120	G	A	12
	BY4741	A3G*	IV	21140	C	T	12
	BY4741	A3G*	IV	628445	G	A	12
	BY4741	A3G*	IV	1233438	G	A	12
	BY4741	A3G*	V	6240	C	T	12
	BY4741	A3G*	V	33024	G	A	12
	BY4741	A3G*	VI	123719	C	T	12
	BY4741	A3G*	VIII	9642	C	A	12
	BY4741	A3G*	VIII	107190	G	A	12
	BY4741	A3G*	VIII	556436	G	C	12
	BY4741	A3G*	X	290684	G	A	12
	BY4741	A3G*	X	635505	C	T	12
	BY4741	A3G*	XI	606071	G	A	12
	BY4741	A3G*	XII	266721	G	A	12
	BY4741	A3G*	XII	1011469	C	T	12
	BY4741	A3G*	XIII	802254	C	T	12
	BY4741	A3G*	XIII	836727	C	T	12
	BY4741	A3G*	XIV	105448	C	G	12
	BY4741	A3G*	XIV	497747	G	A	12
	BY4741	A3G*	XVI	233654	C	T	12
	BY4741	A3G*	XVI	262266	C	T	12
	BY4741	A3G*	XVI	815078	G	A	12
	BY4741	A3G*	VIII	15270	G	A	13
	BY4741	A3G*	X	66166	C	T	13
	BY4741	A3G*	X	460663	T	A	13
	BY4741	A3G*	X	460664	G	T	13
	BY4741	A3G*	XI	531742	C	T	13
	BY4741	A3G*	XV	21587	G	C	13
	BY4741	A3G*	XV	214083	G	A	13
	BY4741	A3G*	XVI	531844	G	A	13
	BY4741	A3G*	I	202785	C	T	14
	BY4741	A3G*	IV	589127	C	T	14
	BY4741	A3G*	IV	1366945	C	T	14
	BY4741	A3G*	IV	1484737	G	A	14
	BY4741	A3G*	V	509210	C	T	14
	BY4741	A3G*	VII	880468	G	A	14
	BY4741	A3G*	X	657522	C	T	14
	BY4741	A3G*	XI	17689	C	T	14
	BY4741	A3G*	XI	58918	C	G	14
	BY4741	A3G*	XII	405667	G	A	14
	BY4741	A3G*	XII	406044	G	A	14
	BY4741	A3G*	XII	694564	C	G	14
	BY4741	A3G*	XII	931528	C	T	14
	BY4741	A3G*	XIII	302896	C	T	14
	BY4741	A3G*	XIII	689400	C	G	14
	BY4741	A3G*	XIII	849988	G	A	14
	BY4741	A3G*	XIII	887040	C	T	14
	BY4741	A3G*	XIV	540798	G	A	14
	BY4741	A3G*	XV	638386	C	T	14
	BY4741	A3G*	XV	944329	C	T	14
	BY4741	A3G*	XVI	314381	G	C	14
	BY4741	A3G*	XVI	394935	G	A	14
	BY4741	A3G*	XVI	504904	G	A	14
	BY4741	A3G*	XVI	838400	G	A	14
	BY4741	A3G*	I	92094	G	A	15
	BY4741	A3G*	III	29964	C	T	15
	BY4741	A3G*	IV	1335671	G	A	15
	BY4741	A3G*	IV	1486091	C	T	15
	BY4741	A3G*	IV	1522547	G	A	15
	BY4741	A3G*	IX	311851	C	T	15
	BY4741	A3G*	IX	313756	G	A	15
	BY4741	A3G*	IX	361704	C	T	15
	BY4741	A3G*	V	20380	C	T	15
	BY4741	A3G*	V	20533	G	A	15
	BY4741	A3G*	V	20542	G	C	15
	BY4741	A3G*	V	20692	G	C	15
	BY4741	A3G*	V	20746	G	C	15
	BY4741	A3G*	V	25175	C	G	15
	BY4741	A3G*	V	26890	C	G	15
	BY4741	A3G*	V	27716	C	T	15
	BY4741	A3G*	V	27927	C	A	15
	BY4741	A3G*	V	27966	C	G	15
	BY4741	A3G*	V	70234	G	A	15
	BY4741	A3G*	V	73038	G	C	15
	BY4741	A3G*	V	76736	G	A	15
	BY4741	A3G*	V	76841	G	C	15
	BY4741	A3G*	V	78885	G	A	15
	BY4741	A3G*	V	81584	C	G	15
	BY4741	A3G*	V	81786	G	A	15
	BY4741	A3G*	V	477689	C	T	15
	BY4741	A3G*	VII	449253	C	T	15
	BY4741	A3G*	VII	496520	C	T	15
	BY4741	A3G*	VII	592833	C	T	15
	BY4741	A3G*	VIII	332857	G	A	15
	BY4741	A3G*	X	25542	C	T	15
	BY4741	A3G*	X	263387	C	T	15
	BY4741	A3G*	X	671045	G	A	15
	BY4741	A3G*	XII	206897	C	T	15
	BY4741	A3G*	XII	209096	G	A	15
	BY4741	A3G*	XII	407016	G	A	15
	BY4741	A3G*	XIII	175121	C	T	15
	BY4741	A3G*	XIV	239263	G	A	15
	BY4741	A3G*	XIV	421562	G	A	15
	BY4741	A3G*	XV	242678	C	T	15
	BY4741	A3G*	XV	356410	C	T	15
	BY4741	A3G*	XV	905122	G	A	15
	BY4741	A3G*	XVI	395267	C	T	15
	BY4741	A3G*	XVI	878522	C	T	15
	BY4741	A3G*	II	323229	C	T	34
	BY4741	A3G*	III	139225	G	A	34
	BY4741	A3G*	V	32811	G	A	34
	BY4741	A3G*	XV	684898	C	T	34
	BY4741	A3G*	XVI	446032	C	T	35
	BY4741	A3G*	II	207355	G	A	16
	BY4741	A3G*	II	219593	G	A	16
	BY4741	A3G*	II	283944	C	T	16
	BY4741	A3G*	II	687089	G	A	16
	BY4741	A3G*	II	797699	G	A	16
	BY4741	A3G*	II	809343	C	T	16
	BY4741	A3G*	III	247241	C	T	16
	BY4741	A3G*	IV	229057	G	A	16
	BY4741	A3G*	IV	293781	G	A	16
	BY4741	A3G*	IV	547302	C	T	16
	BY4741	A3G*	IV	757793	G	A	16
	BY4741	A3G*	IV	942400	C	T	16
	BY4741	A3G*	IV	1079488	C	T	16
	BY4741	A3G*	IV	1158920	G	A	16
	BY4741	A3G*	IV	1442263	G	A	16
	BY4741	A3G*	V	268545	G	A	16
	BY4741	A3G*	V	371703	C	G	16
	BY4741	A3G*	V	525844	C	T	16
	BY4741	A3G*	VI	58404	G	A	16
	BY4741	A3G*	VII	24413	C	T	16
	BY4741	A3G*	VII	36720	G	A	16
	BY4741	A3G*	VII	41743	G	C	16
	BY4741	A3G*	VII	181396	G	A	16
	BY4741	A3G*	VII	517901	C	G	16
	BY4741	A3G*	VII	994224	G	A	16
	BY4741	A3G*	VII	1000679	C	G	16
	BY4741	A3G*	X	96711	G	A	16
	BY4741	A3G*	X	464856	G	A	16
	BY4741	A3G*	X	590820	G	A	16
	BY4741	A3G*	X	666101	G	C	16
	BY4741	A3G*	X	668326	G	A	16
	BY4741	A3G*	XI	278826	G	A	16
	BY4741	A3G*	XII	807107	C	G	16
	BY4741	A3G*	XII	872073	G	A	16
	BY4741	A3G*	XIII	173697	C	T	16
	BY4741	A3G*	XIV	77635	C	T	16
	BY4741	A3G*	XIV	459404	C	T	16
	BY4741	A3G*	XV	569304	G	A	16
	BY4741	A3G*	XVI	28195	G	A	16
	BY4741	A3G*	XVI	183795	G	T	16
	BY4741	A3G*	XVI	571503	C	T	16
	BY4741	A3G*	XVI	784141	G	A	16
	BY4741	A3G*	VI	237683	C	T	17
	BY4741	A3G*	V	32529	G	A	17
	BY4741	A3G*	V	399311	G	A	17
	BY4741	A3G*	X	540358	G	T	17
	BY4741	A3G*	XI	121852	G	A	17
	BY4741	A3G*	XIV	768895	C	G	17
	BY4741	A3G*	II	433232	C	G	17
	BY4741	A3G*	II	433647	C	T	17
	BY4741	A3G*	II	485030	C	T	17
	BY4741	A3G*	XIII	221059	C	T	17
	BY4741	A3G*	IV	60603	G	A	17
	BY4741	A3G*	IV	245434	C	T	17
	BY4741	A3G*	IV	717118	C	T	17
	BY4741	A3G*	XV	188466	G	A	17
	BY4741	A3G*	XV	588279	G	C	17
	BY4741	A3G*	XV	980615	G	A	17
	BY4741	A3G*	XII	356472	G	C	17
	BY4741	A3G*	VII	87261	C	T	17
	BY4741	A3G*	VII	896260	C	G	17
	BY4741	A3G*	VII	1081146	G	C	17
	BY4741	A3G*	VII	1081227	G	C	17
	BY4741	A3G*	IX	71963	G	A	36
	BY4741	A3G*	V	32488	G	A	36
	BY4741	A3G*	XI	253276	G	T	36
	BY4741	A3G*	XVI	74386	C	T	36
	BY4741	A3G*	III	60063	G	C	18
	BY4741	A3G*	V	9227	G	A	18
	BY4741	A3G*	V	10872	G	C	18
	BY4741	A3G*	V	11081	G	C	18
	BY4741	A3G*	V	20746	G	A	18
	BY4741	A3G*	V	22850	G	C	18
	BY4741	A3G*	V	26825	G	C	18
	BY4741	A3G*	V	27112	G	C	18
	BY4741	A3G*	V	32424	G	C	18
	BY4741	A3G*	V	32528	G	C	18
	BY4741	A3G*	V	32812	G	C	18
	BY4741	A3G*	V	33169	C	G	18
	BY4741	A3G*	V	40406	C	T	18
	BY4741	A3G*	V	46414	C	G	18
	BY4741	A3G*	V	62962	G	A	18
	BY4741	A3G*	V	68770	G	C	18
	BY4741	A3G*	XI	147074	C	T	18
	BY4741	A3G*	XI	209135	G	A	18
	BY4741	A3G*	IV	687298	A	G	18
	BY4741	A3G*	IV	1014378	G	A	18
	BY4741	A3G*	IV	1023078	G	A	18
	BY4741	A3G*	VII	201095	G	A	18
	BY4741	A3G*	V	32937	C	T	19
	BY4741	A3G*	XIV	61166	G	A	19
	BY4741	A3G*	XIV	321385	G	A	19
	BY4741	A3G*	XIV	628334	G	A	19
	BY4741	A3G*	VII	459876	G	A	19
	BY4741	A3G*	IV	1277229	C	G	19
	BY4741	A3G*	IV	1277933	C	G	19
	BY4741	A3G*	XV	46452	C	T	19
	BY4741	A3G*	XII	185561	C	T	19
	BY4741	A3G*	VIII	139197	G	A	20
	BY4741	A3G*	V	32272	G	A	20
	BY4741	A3G*	XI	368205	G	A	20
	BY4741	A3G*	XII	119479	G	A	20
	BY4741	A3G*	XII	783964	C	G	20
	BY4741	A3G*	X	399487	G	A	20
	BY4741	A3G*	XIV	395918	C	T	20
	BY4741	A3G*	XIV	559517	C	T	20
	BY4741	A3G*	II	401295	G	T	20
	BY4741	A3G*	XIII	469150	C	T	20
	BY4741	A3G*	IV	666459	C	T	20
	BY4741	A3G*	IV	723490	C	T	20
	BY4741	A3G*	III	130419	C	T	21
	BY4741	A3G*	III	156772	G	A	21
	BY4741	A3G*	IX	161517	G	A	21
	BY4741	A3G*	IX	183110	C	T	21
	BY4741	A3G*	VIII	240404	G	A	21
	BY4741	A3G*	V	32781	C	T	21
	BY4741	A3G*	II	98316	C	T	21
	BY4741	A3G*	XIII	16275	G	C	21
	BY4741	A3G*	XVI	690634	G	A	21
	BY4741	A3G*	XVI	834027	C	T	21
	BY4741	A3G*	XV	704011	C	T	21
	BY4741	A3G*	XV	1021749	G	A	21
	BY4741	A3G*	XII	341836	G	A	21
	BY4741	A3G*	VII	130224	C	T	21
	BY4741	A3G*	IX	337599	C	T	22
	BY4741	A3G*	V	32937	C	T	22
	BY4741	A3G*	XI	225664	C	T	22
	BY4741	A3G*	II	551834	G	A	22
	BY4741	A3G*	II	582276	A	G	22
	BY4741	A3G*	XVI	317328	G	A	22
	BY4741	A3G*	XIII	274607	C	G	22
	BY4741	A3G*	XIII	280938	C	G	22
	BY4741	A3G*	XIII	283023	C	G	22
	BY4741	A3G*	XIII	284624	C	G	22
	BY4741	A3G*	XIII	287889	C	T	22
	BY4741	A3G*	XIII	289503	C	G	22
	BY4741	A3G*	IV	50315	C	T	22
	BY4741	A3G*	IV	1386482	C	T	22
	BY4741	A3G*	VII	138871	G	A	22
	BY4741	A3G*	VII	907861	C	T	22
	BY4741	A3G*	XII	559611	G	C	22
	BY4741	A3G*	V	32610	C	T	37
	BY4741	A3G*	VI	199001	G	A	23
	BY4741	A3G*	III	223973	C	T	23
	BY4741	A3G*	V	32272	G	A	23
	BY4741	A3G*	II	751375	C	T	23
	BY4741	A3G*	XIII	194510	C	T	23
	BY4741	A3G*	XIII	513874	G	A	23
	BY4741	A3G*	XIII	653131	C	A	23
	BY4741	A3G*	XV	438968	C	T	23
	BY4741	A3G*	XV	492803	C	T	23
	BY4741	A3G*	XV	498971	C	G	23
	BY4741	A3G*	XV	911875	C	T	23
	BY4741	A3G*	IV	1410150	A	G	23
	BY4741	A3G*	XII	328431	G	A	23
	BY4741	A3G*	VI	197636	G	A	24
	BY4741	A3G*	IX	145780	G	A	24
	BY4741	A3G*	V	32883	C	T	24
	BY4741	A3G*	V	541089	C	T	24
	BY4741	A3G*	IV	46400	C	T	24
	BY4741	A3G*	IV	807405	C	T	24
	BY4741	A3G*	VII	1044846	C	T	24
	BY4741	A3G*	V	33024	G	A	38
	BY4741	A3G*	XI	165757	C	T	38
	BY4741	A3G*	XIV	108578	G	A	38
	BY4741	A3G*	II	252604	C	G	38
	BY4741	A3G*	VII	456011	C	T	38
	BY4741	A3G*	XV	959571	C	G	38
	BY4741	A3G*	XII	1052101	C	T	38
	BY4741	A3G*	VI	74764	C	T	25
	BY4741	A3G*	V	33154	C	T	25
	BY4741	A3G*	V	180015	C	T	25
	BY4741	A3G*	V	204342	G	A	25
	BY4741	A3G*	XI	306273	C	T	25
	BY4741	A3G*	XI	395542	C	T	25
	BY4741	A3G*	XVI	81372	G	A	25
	BY4741	A3G*	XVI	246055	C	G	25
	BY4741	A3G*	XVI	585049	G	A	25
	BY4741	A3G*	XVI	606829	G	A	25
	BY4741	A3G*	XVI	623858	G	A	25
	BY4741	A3G*	XVI	787155	C	T	25
	BY4741	A3G*	XIII	12419	G	A	25
	BY4741	A3G*	XIII	468772	C	T	25
	BY4741	A3G*	XIII	766383	G	A	25
	BY4741	A3G*	VII	186465	C	T	25
	BY4741	A3G*	XV	444972	C	G	25
	BY4741	A3G*	XV	935419	G	A	25
	BY4741	A3G*	IV	206681	G	A	25
	BY4741	A3G*	IV	430419	C	T	25
	BY4741	A3G*	IV	1486568	C	T	25
	BY4741	A3G*	XII	630712	C	T	25
	BY4741	A3G*	V	32272	G	A	26
	BY4741	A3G*	XIV	321373	G	A	26
	BY4741	A3G*	XIV	596746	G	A	26
	BY4741	A3G*	X	280427	G	C	26
	BY4741	A3G*	II	567183	G	C	26
	BY4741	A3G*	IV	1218776	G	A	26
	BY4741	A3G*	XII	107831	C	T	26
	BY4741	A3G*	V	32272	G	A	39
	BY4741	A3G*	X	220336	G	A	39
	BY4741	A3G*	XIV	370991	C	G	39
	BY4741	A3G*	II	96739	C	T	39
	BY4741	A3G*	II	280768	T	A	39
	BY4741	A3G*	XIII	721909	G	A	39
	BY4741	A3G*	IV	1163300	G	A	39
	BY4741	A3G*	XII	814057	G	A	39
	BY4741	A3G*	VII	416066	C	T	39
	BY4741	A3G*	VIII	369354	C	G	27
	BY4741	A3G*	V	32749	C	T	27
	BY4741	A3G*	X	138793	C	G	27
	BY4741	A3G*	X	147277	C	G	27
	BY4741	A3G*	X	161067	C	T	27
	BY4741	A3G*	X	161549	C	T	27
	BY4741	A3G*	XIV	280602	C	T	27
	BY4741	A3G*	XVI	648293	C	G	27
	BY4741	A3G*	IV	445927	C	T	27
	BY4741	A3G*	XII	270151	C	T	27
	BY4741	A3G*	XII	429470	C	T	27
	BY4741	A3G*	V	32749	C	G	28
	BY4741	A3G*	V	33358	C	G	28
	BY4741	A3G*	XIV	598249	G	A	28
	BY4741	A3G*	XVI	877953	C	T	28
	BY4741	A3G*	XIII	439955	G	A	28
	BY4741	A3G*	XV	212287	C	T	28
	BY4741	A3G*	XII	890119	C	A	28
	BY4741	A3G*	IX	409563	G	A	29
	BY4741	A3G*	VIII	209270	G	C	29
	BY4741	A3G*	VIII	265285	G	A	29
	BY4741	A3G*	V	32272	G	A	29
	BY4741	A3G*	XI	590785	C	T	29
	BY4741	A3G*	II	482784	G	A	29
	BY4741	A3G*	II	520317	C	T	29
	BY4741	A3G*	XVI	164472	C	T	29
	BY4741	A3G*	III	314414	G	C	30
	BY4741	A3G*	V	32272	G	A	30
	BY4741	A3G*	X	317885	G	A	30
	BY4741	A3G*	X	690697	C	T	30
	BY4741	A3G*	X	700451	C	G	30
	BY4741	A3G*	XVI	880487	G	C	30
	BY4741	A3G*	V	33111	G	A	31
	BY4741	A3G*	XI	117034	C	G	31
	BY4741	A3G*	XIV	301414	G	A	31
	BY4741	A3G*	XIV	749521	G	A	31
	BY4741	A3G*	XIII	658541	C	G	31
	BY4741	A3G*	XIII	709970	G	A	31
	BY4741	A3G*	VII	1008183	C	T	31
	BY4741	A3G*	XII	439678	C	G	31
	BY4741	A3G*	V	32841	C	T	40
	BY4741	A3G*	XIV	152683	C	G	40
	BY4741	A3G*	II	558126	C	G	40
	BY4741	A3G*	XV	952923	G	A	40
	BY4741	A3G*	VI	174372	G	A	32
	BY4741	A3G*	V	32841	C	T	32
	BY4741	A3G*	X	141490	C	T	32
	BY4741	A3G*	X	149660	G	A	32
	BY4741	A3G*	II	327767	C	T	32
	BY4741	A3G*	XIV	49182	C	T	32
	BY4741	A3G*	IV	1392387	C	T	32
	BY4741	A3G*	XIII	419235	C	T	32
	BY4741	A3G*	XIII	498596	G	A	32
	BY4741	A3G*	VII	445842	C	T	32
	BY4741	A3G*	XII	132475	G	A	32
	BY4741	A3G*	VI	188486	G	A	33
	BY4741	A3G*	III	20458	C	T	33
	BY4741	A3G*	III	41029	C	T	33
	BY4741	A3G*	IX	130211	G	T	33
	BY4741	A3G*	IX	183970	G	A	33
	BY4741	A3G*	VIII	466076	C	T	33
	BY4741	A3G*	V	32272	G	C	33
	BY4741	A3G*	V	32384	G	C	33
	BY4741	A3G*	V	32424	G	C	33
	BY4741	A3G*	V	35066	G	C	33
	BY4741	A3G*	V	35471	G	C	33
	BY4741	A3G*	V	35994	G	C	33
	BY4741	A3G*	V	36912	G	A	33
	BY4741	A3G*	V	39253	G	A	33
	BY4741	A3G*	V	40876	G	A	33
	BY4741	A3G*	V	432542	G	C	33
	BY4741	A3G*	XI	627082	C	T	33
	BY4741	A3G*	X	222293	G	A	33
	BY4741	A3G*	X	578507	G	A	33
	BY4741	A3G*	XIV	27772	C	T	33
	BY4741	A3G*	XIV	109496	G	A	33
	BY4741	A3G*	XIV	146396	C	T	33
	BY4741	A3G*	XIV	410448	C	G	33
	BY4741	A3G*	XIV	412996	C	G	33
	BY4741	A3G*	XIV	416104	C	G	33
	BY4741	A3G*	II	641923	G	A	33
	BY4741	A3G*	II	695385	G	C	33
	BY4741	A3G*	II	782615	G	C	33
	BY4741	A3G*	XVI	200464	C	T	33
	BY4741	A3G*	XVI	775509	G	A	33
	BY4741	A3G*	XIII	103673	G	A	33
	BY4741	A3G*	XIII	115311	C	G	33
	BY4741	A3G*	XIII	266461	C	T	33
	BY4741	A3G*	XIII	392567	C	T	33
	BY4741	A3G*	IV	118825	G	C	33
	BY4741	A3G*	IV	371425	G	A	33
	BY4741	A3G*	IV	601604	C	T	33
	BY4741	A3G*	IV	750557	G	A	33
	BY4741	A3G*	IV	822176	G	C	33
	BY4741	A3G*	XV	457638	C	T	33
	BY4741	A3G*	XV	1062806	C	T	33
	BY4741	A3G*	VII	471405	G	A	33
	BY4741	A3G*	VII	529523	C	T	33
	BY4741	A3G*	VII	1025899	G	C	33
	BY4741	A3G*	VII	1026421	G	C	33
	BY4741	A3G*	XII	14703	C	G	33
	BY4741	A3G*	XII	636059	C	G	33
	BY4741	A3G*	XII	738544	C	T	33
	BY4741	A3G*	XII	910643	C	G	33
	BY4741	A3G*	XII	910691	C	G	33
	BY4741	A3G*	XII	910835	C	G	33
	BY4741	A3G*	XII	958143	C	G	33
	BY4741	A3G*	III	102503	C	T	41
	BY4741	A3G*	IX	281327	G	A	41
	BY4741	A3G*	VIII	39678	G	A	41
	BY4741	A3G*	V	32272	G	A	41
	BY4741	A3G*	XII	731368	C	T	41
	BY4741	AID	II	655171	G	A	1
	BY4741	AID	V	32075	C	T	1
	BY4741	AID	I	70555	G	A	2
	BY4741	AID	III	123304	G	A	2
	BY4741	AID	III	169138	C	T	2
	BY4741	AID	V	32504	G	A	2
	BY4741	AID	V	32508	G	T	2
	BY4741	AID	VII	297399	C	T	2
	BY4741	AID	VIII	103602	G	A	2
	BY4741	AID	XV	444110	C	T	2
	BY4741	AID	XVI	550589	C	T	2
	BY4741	AID	XVI	550739	C	G	2
	BY4741	AID	XVI	552296	C	T	2
	BY4741	AID	XVI	558988	C	G	2
	BY4741	AID	XVI	565562	C	T	2
	BY4741	AID	XVI	565741	C	T	2
	BY4741	AID	XVI	573785	C	T	2
	BY4741	AID	XVI	788727	C	T	2
	BY4741	AID	V	32797	C	A	3
	BY4741	AID	XII	28238	G	C	3
	BY4741	AID	II	144829	G	A	4
	BY4741	AID	VII	556409	G	A	4
	BY4741	AID	XI	134651	G	T	4
	BY4741	AID	XIII	810300	G	A	4
	BY4741	AID	IV	336228	G	T	5
	BY4741	AID	VI	152922	G	A	5
	BY4741	AID	XIII	866441	G	A	5
	BY4741	AID	IV	1476855	G	A	6
	BY4741	AID	V	32274	G	A	6
	BY4741	AID	XIII	372152	C	T	6
	BY4741	AID	XIV	710182	C	T	6
	BY4741	AID	XV	72105	G	A	6
	BY4741	AID	IV	745144	G	A	7
	BY4741	AID	IV	907809	G	A	7
	BY4741	AID	IX	260634	C	T	7
	BY4741	AID	IX	409792	G	A	7
	BY4741	AID	V	33156	G	A	7
	BY4741	AID	VI	205277	C	T	7
	BY4741	AID	VI	226901	C	T	7
	BY4741	AID	VII	384856	G	A	7
	BY4741	AID	X	396085	G	A	7
	BY4741	AID	X	649991	C	T	7
	BY4741	AID	XI	90195	C	T	7
	BY4741	AID	XII	151203	G	A	7
	BY4741	AID	XII	427811	C	T	7
	BY4741	AID	XII	645343	G	A	7
	BY4741	AID	XIV	187591	G	A	7
	BY4741	AID	XIV	703576	G	A	7
	BY4741	AID	XV	240291	G	A	7
	BY4741	AID	XV	400076	G	A	7
	BY4741	AID	XV	483717	G	A	7
	BY4741	AID	XV	990153	G	A	7
	BY4741	AID	II	51184	G	T	8
	BY4741	AID	II	252126	G	A	8
	BY4741	AID	III	2926	G	A	8
	BY4741	AID	V	33015	G	A	8
	BY4741	AID	VII	137111	G	C	8
	BY4741	AID	VII	614609	C	T	8
	BY4741	AID	X	360770	G	A	8
	BY4741	AID	X	613704	G	A	8
	BY4741	AID	XII	172678	C	T	8
	BY4741	AID	X	698644	C	T	9
	BY4741	AID	II	97250	C	T	10
	BY4741	AID	IV	1095526	G	C	10
	BY4741	AID	V	32038	C	G	10
	BY4741	AID	V	274825	G	C	10
	BY4741	AID	X	437870	G	A	10
	BY4741	AID	XII	688164	C	T	10
	BY4741	AID	XIII	18659	G	A	10
	BY4741	AID	XIV	603094	C	T	10
	BY4741	AID*	II	47543	G	A	1
	BY4741	AID*	II	442956	C	T	1
	BY4741	AID*	IV	498242	G	A	1
	BY4741	AID*	V	7047	C	G	1
	BY4741	AID*	V	7373	C	T	1
	BY4741	AID*	V	8640	C	T	1
	BY4741	AID*	V	11250	C	G	1
	BY4741	AID*	V	11340	C	G	1
	BY4741	AID*	V	14913	C	T	1
	BY4741	AID*	V	16640	C	T	1
	BY4741	AID*	V	23654	G	C	1
	BY4741	AID*	V	26213	C	G	1
	BY4741	AID*	V	33165	G	T	1
	BY4741	AID*	V	33667	G	T	1
	BY4741	AID*	V	33708	G	C	1
	BY4741	AID*	V	36612	G	C	1
	BY4741	AID*	V	36858	G	C	1
	BY4741	AID*	VI	178073	C	T	1
	BY4741	AID*	VII	60297	G	A	1
	BY4741	AID*	VII	947965	G	A	1
	BY4741	AID*	VIII	320436	G	A	1
	BY4741	AID*	XI	95355	C	T	1
	BY4741	AID*	XI	282227	C	T	1
	BY4741	AID*	XI	336893	C	T	1
	BY4741	AID*	XI	583691	C	T	1
	BY4741	AID*	XII	202641	T	C	1
	BY4741	AID*	XIII	99063	G	A	1
	BY4741	AID*	XIII	297187	C	T	1
	BY4741	AID*	XIV	21231	G	A	1
	BY4741	AID*	XIV	643782	G	A	1
	BY4741	AID*	XIV	684299	G	A	1
	BY4741	AID*	XV	360290	C	T	1
	BY4741	AID*	XV	480074	C	T	1
	BY4741	AID*	XVI	85673	C	T	1
	BY4741	AID*	II	37895	C	T	2
	BY4741	AID*	II	42100	G	A	2
	BY4741	AID*	III	109976	G	A	2
	BY4741	AID*	IV	75443	C	T	2
	BY4741	AID*	IV	86225	G	A	2
	BY4741	AID*	IV	1241669	C	T	2
	BY4741	AID*	IV	1414922	G	A	2
	BY4741	AID*	V	33199	G	A	2
	BY4741	AID*	V	79177	C	T	2
	BY4741	AID*	V	79365	C	G	2
	BY4741	AID*	V	84600	G	C	2
	BY4741	AID*	VIII	446341	C	T	2
	BY4741	AID*	VIII	513267	G	A	2
	BY4741	AID*	VIII	514001	G	A	2
	BY4741	AID*	X	104450	G	A	2
	BY4741	AID*	X	455042	C	T	2
	BY4741	AID*	X	611963	C	T	2
	BY4741	AID*	XI	553265	C	G	2
	BY4741	AID*	XII	278378	C	T	2
	BY4741	AID*	XII	278723	C	T	2
	BY4741	AID*	XII	282738	C	G	2
	BY4741	AID*	XII	555787	C	T	2
	BY4741	AID*	XIII	180735	C	T	2
	BY4741	AID*	XIII	342998	G	A	2
	BY4741	AID*	XIII	406036	G	A	2
	BY4741	AID*	XIV	211283	C	T	2
	BY4741	AID*	XIV	267755	G	A	2
	BY4741	AID*	XIV	345092	C	T	2
	BY4741	AID*	XIV	618019	C	T	2
	BY4741	AID*	XV	166984	C	T	2
	BY4741	AID*	XV	172779	G	A	2
	BY4741	AID*	XV	577201	G	A	2
	BY4741	AID*	XV	580591	G	C	2
	BY4741	AID*	XV	802474	C	T	2
	BY4741	AID*	XV	898901	G	A	2
	BY4741	AID*	XVI	344678	C	T	2
	BY4741	AID*	XVI	942791	G	A	2
	BY4741	AID*	XVI	942795	G	T	2
	BY4741	AID*	IV	1221360	C	T	3
	BY4741	AID*	V	97104	C	T	3
	BY4741	AID*	V	203981	C	T	3
	BY4741	AID*	VII	182080	C	T	3
	BY4741	AID*	VII	217563	G	A	3
	BY4741	AID*	VII	439084	C	T	3
	BY4741	AID*	XII	638344	C	G	3
	BY4741	AID*	XII	678311	G	A	3
	BY4741	AID*	XIV	240233	C	T	3
	BY4741	AID*	XV	1013986	C	T	3
	BY4741	AID*	I	87064	C	T	4
	BY4741	AID*	III	25131	G	A	4
	BY4741	AID*	III	46349	G	A	4
	BY4741	AID*	IV	1497292	G	A	4
	BY4741	AID*	V	26491	G	C	4
	BY4741	AID*	V	26819	G	T	4
	BY4741	AID*	V	27959	G	A	4
	BY4741	AID*	V	28206	G	C	4
	BY4741	AID*	V	29421	G	A	4
	BY4741	AID*	V	29485	G	A	4
	BY4741	AID*	V	29500	A	T	4
	BY4741	AID*	V	30198	G	C	4
	BY4741	AID*	V	32301	G	C	4
	BY4741	AID*	V	32316	G	A	4
	BY4741	AID*	V	32446	G	C	4
	BY4741	AID*	V	32866	G	C	4
	BY4741	AID*	V	35684	C	T	4
	BY4741	AID*	V	35858	G	C	4
	BY4741	AID*	V	37097	C	T	4
	BY4741	AID*	V	37213	G	C	4
	BY4741	AID*	V	37879	C	G	4
	BY4741	AID*	V	38036	G	A	4
	BY4741	AID*	V	38515	C	T	4
	BY4741	AID*	V	39081	C	T	4
	BY4741	AID*	V	40260	G	C	4
	BY4741	AID*	V	47515	G	C	4
	BY4741	AID*	V	48188	G	A	4
	BY4741	AID*	V	49047	G	A	4
	BY4741	AID*	V	49324	G	A	4
	BY4741	AID*	V	49439	G	C	4
	BY4741	AID*	V	52491	G	A	4
	BY4741	AID*	X	167862	G	A	4
	BY4741	AID*	X	171907	G	C	4
	BY4741	AID*	XI	507090	C	T	4
	BY4741	AID*	XI	554798	G	A	4
	BY4741	AID*	XII	437140	C	G	4
	BY4741	AID*	XIII	176716	G	A	4
	BY4741	AID*	XIV	726703	C	T	4
	BY4741	AID*	XV	456956	C	T	4
	BY4741	AID*	XV	1002240	C	T	4
	BY4741	AID*	II	798317	G	A	5
	BY4741	AID*	III	123696	C	T	5
	BY4741	AID*	IV	726957	G	A	5
	BY4741	AID*	IV	1012060	C	T	5
	BY4741	AID*	IV	1142488	G	A	5
	BY4741	AID*	IV	1377631	C	T	5
	BY4741	AID*	IV	1424548	C	T	5
	BY4741	AID*	V	30413	G	C	5
	BY4741	AID*	V	30928	G	C	5
	BY4741	AID*	V	30992	G	C	5
	BY4741	AID*	V	31062	G	A	5
	BY4741	AID*	V	34778	G	C	5
	BY4741	AID*	V	289097	C	T	5
	BY4741	AID*	V	375378	G	A	5
	BY4741	AID*	VII	205667	C	T	5
	BY4741	AID*	VII	327577	C	T	5
	BY4741	AID*	VIII	8360	G	A	5
	BY4741	AID*	VIII	400147	C	T	5
	BY4741	AID*	X	136862	C	T	5
	BY4741	AID*	XII	241194	C	T	5
	BY4741	AID*	XII	797237	C	G	5
	BY4741	AID*	XII	797446	C	T	5
	BY4741	AID*	XII	798523	C	G	5
	BY4741	AID*	XII	802152	C	T	5
	BY4741	AID*	XII	804938	C	T	5
	BY4741	AID*	XII	804968	C	T	5
	BY4741	AID*	XII	805144	C	G	5
	BY4741	AID*	XII	825827	G	A	5
	BY4741	AID*	XII	903533	C	T	5
	BY4741	AID*	XIII	495920	G	A	5
	BY4741	AID*	XV	28419	G	A	5
	BY4741	AID*	XV	112969	G	A	5
	BY4741	AID*	XV	152671	G	A	5
	BY4741	AID*	XV	245080	G	A	5
	BY4741	AID*	XV	326140	G	A	5
	BY4741	AID*	XV	467706	C	T	5
	BY4741	AID*	XV	638782	G	A	5
	BY4741	AID*	XVI	742744	G	A	5
	BY4741	AID*	II	520	G	C	6
	BY4741	AID*	II	394501	G	A	6
	BY4741	AID*	II	792137	C	T	6
	BY4741	AID*	V	899	G	C	6
	BY4741	AID*	V	1572	G	C	6
	BY4741	AID*	V	1663	G	A	6
	BY4741	AID*	V	19007	G	C	6
	BY4741	AID*	V	19817	G	A	6
	BY4741	AID*	V	20113	G	C	6
	BY4741	AID*	V	20246	G	C	6
	BY4741	AID*	V	22625	G	A	6
	BY4741	AID*	V	25610	G	A	6
	BY4741	AID*	V	26534	G	A	6
	BY4741	AID*	V	28122	G	A	6
	BY4741	AID*	V	30356	G	C	6
	BY4741	AID*	V	31649	G	A	6
	BY4741	AID*	X	207991	G	A	6
	BY4741	AID*	X	603719	C	T	6
	BY4741	AID*	XI	195730	G	A	6
	BY4741	AID*	XI	529917	C	T	6
	BY4741	AID*	XIII	652210	C	G	6
	BY4741	AID*	XIV	282018	C	G	6
	BY4741	AID*	XIV	295140	C	T	6
	BY4741	AID*	XIV	295222	C	T	6
	BY4741	AID*	XIV	297521	C	G	6
	BY4741	AID*	XV	279754	C	T	6
	BY4741	AID*	XV	605561	C	T	6
	BY4741	AID*	XV	765582	G	A	6
	BY4741	AID*	XV	791255	G	A	6
	BY4741	AID*	XV	832602	C	A	6
	BY4741	AID*	XVI	67956	G	A	6
	BY4741	AID*	I	45962	G	A	7
	BY4741	AID*	II	432977	C	T	7
	BY4741	AID*	IV	472109	G	A	7
	BY4741	AID*	IV	578099	C	T	7
	BY4741	AID*	IV	578430	C	T	7
	BY4741	AID*	IV	579443	C	T	7
	BY4741	AID*	IV	584089	G	A	7
	BY4741	AID*	IV	584173	C	G	7
	BY4741	AID*	IV	586528	C	G	7
	BY4741	AID*	IV	586825	C	T	7
	BY4741	AID*	IV	587663	C	G	7
	BY4741	AID*	IV	587813	C	G	7
	BY4741	AID*	IV	588087	C	A	7
	BY4741	AID*	IV	588205	C	T	7
	BY4741	AID*	IV	589798	C	G	7
	BY4741	AID*	IV	589983	C	T	7
	BY4741	AID*	IV	590329	C	G	7
	BY4741	AID*	IV	590633	C	G	7
	BY4741	AID*	IV	590813	C	T	7
	BY4741	AID*	IV	594266	C	T	7
	BY4741	AID*	IV	604156	G	C	7
	BY4741	AID*	IV	604908	G	A	7
	BY4741	AID*	IV	928530	C	T	7
	BY4741	AID*	V	34736	G	C	7
	BY4741	AID*	V	36153	G	A	7
	BY4741	AID*	VII	576367	G	A	7
	BY4741	AID*	VIII	554133	C	T	7
	BY4741	AID*	X	643942	G	A	7
	BY4741	AID*	XI	644592	G	A	7
	BY4741	AID*	XII	771706	G	A	7
	BY4741	AID*	XII	772470	G	A	7
	BY4741	AID*	XIV	372259	C	T	7
	BY4741	AID*	XVI	14587	C	T	7
	BY4741	AID*	XVI	541410	G	A	7
	BY4741	AID*	IX	188496	G	C	8
	BY4741	AID*	IX	316129	G	A	8
	BY4741	AID*	V	33055	G	A	8
	BY4741	AID*	V	130297	G	A	8
	BY4741	AID*	VII	16959	C	T	8
	BY4741	AID*	VII	113248	G	A	8
	BY4741	AID*	VIII	138929	G	A	8
	BY4741	AID*	X	394509	C	T	8
	BY4741	AID*	X	628234	C	T	8
	BY4741	AID*	XII	500213	C	T	8
	BY4741	AID*	XIII	91733	G	A	8
	BY4741	AID*	XIII	891624	C	T	8
	BY4741	AID*	XIV	25891	C	T	8
	BY4741	AID*	XIV	648468	C	T	8
	BY4741	AID*	XIV	775024	C	T	8
	BY4741	AID*	XV	63411	G	A	8
	BY4741	AID*	XV	950914	G	A	8
	BY4741	AID*	XVI	491320	C	G	8
	BY4741	AID*	I	105446	G	A	9
	BY4741	AID*	II	578244	G	A	9
	BY4741	AID*	II	717301	C	T	9
	BY4741	AID*	III	80452	C	T	9
	BY4741	AID*	IV	308852	G	A	9
	BY4741	AID*	IV	314686	C	G	9
	BY4741	AID*	IV	314893	C	G	9
	BY4741	AID*	IV	315011	C	T	9
	BY4741	AID*	IV	316821	C	G	9
	BY4741	AID*	IV	317521	C	G	9
	BY4741	AID*	IV	318842	C	G	9
	BY4741	AID*	IV	320703	G	C	9
	BY4741	AID*	IV	321410	G	A	9
	BY4741	AID*	IV	321896	G	A	9
	BY4741	AID*	IV	322926	G	A	9
	BY4741	AID*	IV	323446	G	C	9
	BY4741	AID*	IV	324909	G	A	9
	BY4741	AID*	IV	324951	G	A	9
	BY4741	AID*	IV	327403	G	C	9
	BY4741	AID*	IV	327494	G	C	9
	BY4741	AID*	IV	368732	G	A	9
	BY4741	AID*	IV	1129151	G	A	9
	BY4741	AID*	IV	1315631	C	T	9
	BY4741	AID*	IV	1318236	C	T	9
	BY4741	AID*	IX	386870	G	A	9
	BY4741	AID*	V	20453	G	C	9
	BY4741	AID*	V	20494	G	C	9
	BY4741	AID*	V	20831	G	T	9
	BY4741	AID*	V	20897	G	A	9
	BY4741	AID*	V	21025	G	A	9
	BY4741	AID*	V	21120	G	A	9
	BY4741	AID*	V	21840	G	A	9
	BY4741	AID*	V	21957	G	A	9
	BY4741	AID*	V	22914	C	G	9
	BY4741	AID*	V	23376	G	C	9
	BY4741	AID*	V	24309	G	A	9
	BY4741	AID*	V	25012	G	C	9
	BY4741	AID*	V	26490	G	A	9
	BY4741	AID*	V	27457	G	C	9
	BY4741	AID*	V	27598	G	C	9
	BY4741	AID*	V	28548	G	T	9
	BY4741	AID*	V	32432	G	C	9
	BY4741	AID*	V	315486	G	A	9
	BY4741	AID*	VI	46948	G	C	9
	BY4741	AID*	VI	47020	G	C	9
	BY4741	AID*	VI	49595	G	C	9
	BY4741	AID*	VI	49839	G	T	9
	BY4741	AID*	VI	50579	G	A	9
	BY4741	AID*	VI	50617	G	C	9
	BY4741	AID*	VI	51202	G	C	9
	BY4741	AID*	VI	52511	G	A	9
	BY4741	AID*	VI	52771	G	C	9
	BY4741	AID*	VI	53275	G	C	9
	BY4741	AID*	VI	54011	G	C	9
	BY4741	AID*	VI	54824	G	T	9
	BY4741	AID*	VI	55075	G	A	9
	BY4741	AID*	VI	55390	G	A	9
	BY4741	AID*	VI	56416	G	A	9
	BY4741	AID*	VI	60077	G	A	9
	BY4741	AID*	VI	86432	G	C	9
	BY4741	AID*	VI	88256	G	C	9
	BY4741	AID*	VI	214531	C	G	9
	BY4741	AID*	VI	217416	C	G	9
	BY4741	AID*	VI	220708	C	G	9
	BY4741	AID*	VI	221188	C	G	9
	BY4741	AID*	VI	224084	C	G	9
	BY4741	AID*	VI	228166	C	T	9
	BY4741	AID*	VI	228215	C	T	9
	BY4741	AID*	VI	236110	C	G	9
	BY4741	AID*	VII	303371	C	T	9
	BY4741	AID*	VII	583259	G	A	9
	BY4741	AID*	VII	631109	G	A	9
	BY4741	AID*	VII	953621	C	T	9
	BY4741	AID*	VIII	7873	C	T	9
	BY4741	AID*	XI	97735	G	A	9
	BY4741	AID*	XI	246443	G	T	9
	BY4741	AID*	XI	248370	G	T	9
	BY4741	AID*	XI	249596	G	A	9
	BY4741	AID*	XI	249688	G	C	9
	BY4741	AID*	XI	251148	G	A	9
	BY4741	AID*	XI	251649	G	A	9
	BY4741	AID*	XI	252928	G	C	9
	BY4741	AID*	XI	253072	G	A	9
	BY4741	AID*	XII	402853	C	T	9
	BY4741	AID*	XII	745891	G	A	9
	BY4741	AID*	XII	799785	G	A	9
	BY4741	AID*	XII	915391	G	A	9
	BY4741	AID*	XIII	430919	G	A	9
	BY4741	AID*	XIV	242151	G	A	9
	BY4741	AID*	XIV	505211	A	T	9
	BY4741	AID*	XIV	607747	G	A	9
	BY4741	AID*	XIV	706822	G	A	9
	BY4741	AID*	XV	554784	G	C	9
	BY4741	AID*	XVI	546488	G	A	9
	BY4741	AID*	XVI	737808	C	T	9
	BY4741	AID*	XVI	786114	C	T	9
	BY4741	AID*	XVI	881210	G	A	9
	BY4741	AID*	XVI	894750	G	A	9
	BY4741	AID*	III	77929	C	T	10
	BY4741	AID*	IV	879	T	G	10
	BY4741	AID*	IX	334431	C	T	10
	BY4741	AID*	V	32995	G	A	10
	BY4741	AID*	VI	263852	G	A	10
	BY4741	AID*	VII	64272	G	A	10
	BY4741	AID*	VII	423445	C	T	10
	BY4741	AID*	VIII	556335	C	T	10
	BY4741	AID*	X	52777	G	A	10
	BY4741	AID*	X	541137	G	T	10
	BY4741	AID*	X	541139	G	T	10
	BY4741	AID*	X	541141	T	A	10
	BY4741	AID*	X	541148	T	A	10
	BY4741	AID*	X	541188	C	G	10
	BY4741	AID*	XI	928	G	A	10
	BY4741	AID*	XI	628142	G	A	10
	BY4741	AID*	XII	509013	G	A	10
	BY4741	AID*	XIII	73874	G	A	10
	BY4741	AID*	XIII	638391	T	G	10
	BY4741	AID*	XIV	309853	G	T	10
	BY4741	AID*	XV	252837	G	A	10
	BY4741	AID*	XV	283655	C	T	10
	BY4741	AID*	XV	494543	G	C	10
	BY4741	AID*	XV	877820	C	T	10
	BY4741	AID*	XV	993136	C	T	10
	BY4741	AID*	I	10767	C	T	11
	BY4741	AID*	I	49597	G	A	11
	BY4741	AID*	I	86363	G	A	11
	BY4741	AID*	II	39724	C	T	11
	BY4741	AID*	II	74186	G	A	11
	BY4741	AID*	II	305612	G	A	11
	BY4741	AID*	IV	39936	G	A	11
	BY4741	AID*	IV	63564	C	T	11
	BY4741	AID*	IV	257518	C	T	11
	BY4741	AID*	IV	605200	C	T	11
	BY4741	AID*	IV	610187	C	T	11
	BY4741	AID*	IV	665109	C	T	11
	BY4741	AID*	IV	799429	G	A	11
	BY4741	AID*	IV	821386	G	A	11
	BY4741	AID*	IV	926977	C	T	11
	BY4741	AID*	IV	948590	G	A	11
	BY4741	AID*	IV	1063550	C	T	11
	BY4741	AID*	IV	1084951	C	T	11
	BY4741	AID*	IV	1183388	C	T	11
	BY4741	AID*	IV	1373466	C	T	11
	BY4741	AID*	V	33229	G	A	11
	BY4741	AID*	V	123733	G	A	11
	BY4741	AID*	V	555197	C	T	11
	BY4741	AID*	VI	8038	C	T	11
	BY4741	AID*	VI	196754	G	A	11
	BY4741	AID*	VII	295810	C	T	11
	BY4741	AID*	VII	593134	C	T	11
	BY4741	AID*	X	299183	C	T	11
	BY4741	AID*	XII	151565	G	T	11
	BY4741	AID*	XII	326010	C	G	11
	BY4741	AID*	XII	429387	C	T	11
	BY4741	AID*	XII	721272	G	A	11
	BY4741	AID*	XII	892794	G	A	11
	BY4741	AID*	XII	947350	C	T	11
	BY4741	AID*	XII	1066085	C	T	11
	BY4741	AID*	XII	1066441	T	C	11
	BY4741	AID*	XIII	580404	G	A	11
	BY4741	AID*	XIV	250359	G	A	11
	BY4741	AID*	XIV	282093	G	A	11
	BY4741	AID*	XIV	366099	G	A	11
	BY4741	AID*	XIV	418119	G	A	11
	BY4741	AID*	XV	447291	G	A	11
	BY4741	AID*	XV	703162	C	T	11
	BY4741	AID*	XVI	429007	C	T	11
	BY4741	AID*	XVI	933084	C	T	11
	BY4741	AID*	II	714839	G	A	12
	BY4741	AID*	IV	1078505	C	T	12
	BY4741	AID*	IV	1443390	G	A	12
	BY4741	AID*	V	31511	C	G	12
	BY4741	AID*	V	32571	C	G	12
	BY4741	AID*	V	51053	G	C	12
	BY4741	AID*	V	53864	G	C	12
	BY4741	AID*	VII	885850	G	A	12
	BY4741	AID*	VIII	227754	G	A	12
	BY4741	AID*	VIII	528538	G	A	12
	BY4741	AID*	X	552535	G	A	12
	BY4741	AID*	XII	393266	C	T	12
	BY4741	AID*	XIII	358461	G	A	12
	BY4741	AID*	XIII	368905	G	A	12
	BY4741	AID*	XIII	401266	G	A	12
	BY4741	AID*	XIII	522077	G	A	12
	BY4741	AID*	XIII	603978	C	T	12
	BY4741	AID*	XIV	111302	C	A	12
	BY4741	AID*	XIV	116199	G	A	12
	BY4741	AID*	XIV	116286	G	A	12
	BY4741	AID*	XIV	117656	G	A	12
	BY4741	AID*	XIV	721947	G	A	12
	BY4741	AID*	XV	575911	G	A	12
	BY4741	AID*	XV	860647	G	A	12
	BY4741	AID*	II	71251	C	T	13
	BY4741	AID*	II	446095	G	A	13
	BY4741	AID*	III	119768	C	T	13
	BY4741	AID*	III	188239	C	G	13
	BY4741	AID*	III	192031	G	C	13
	BY4741	AID*	IV	336504	C	T	13
	BY4741	AID*	IV	614923	C	T	13
	BY4741	AID*	IV	785231	G	A	13
	BY4741	AID*	IV	785234	G	A	13
	BY4741	AID*	IV	1421053	C	T	13
	BY4741	AID*	IX	110290	C	T	13
	BY4741	AID*	IX	319963	C	G	13
	BY4741	AID*	IX	320910	C	G	13
	BY4741	AID*	V	144944	G	A	13
	BY4741	AID*	V	145895	G	C	13
	BY4741	AID*	V	154771	G	A	13
	BY4741	AID*	VI	57594	G	A	13
	BY4741	AID*	VII	357283	G	A	13
	BY4741	AID*	VII	1011901	C	T	13
	BY4741	AID*	XI	22895	G	A	13
	BY4741	AID*	XI	446751	G	A	13
	BY4741	AID*	XI	515988	C	T	13
	BY4741	AID*	XII	994969	G	A	13
	BY4741	AID*	XIII	127622	G	A	13
	BY4741	AID*	XIII	215211	G	A	13
	BY4741	AID*	XIII	395136	C	T	13
	BY4741	AID*	XIII	410562	G	A	13
	BY4741	AID*	XIII	501681	C	T	13
	BY4741	AID*	XIV	14771	G	A	13
	BY4741	AID*	XIV	300456	C	T	13
	BY4741	AID*	XIV	397562	G	A	13
	BY4741	AID*	XV	458347	C	T	13
	BY4741	AID*	XV	804551	C	T	13
	BY4741	AID*	XV	910117	C	T	13
	BY4741	AID*	XVI	133124	G	A	13
	BY4741	AID*	XVI	246227	G	A	13
	BY4741	AID*	XVI	277890	C	T	13
	BY4741	AID*	XVI	364613	C	T	13
	BY4741	AID*	XVI	381225	G	A	13
	BY4741	AID*	XVI	381226	G	T	13
	BY4741	AID*	XVI	383820	G	C	13
	BY4741	AID*	XVI	384169	G	C	13
	BY4741	AID*	XVI	384918	G	C	13
	BY4741	AID*	XVI	385005	G	A	13
	BY4741	AID*	XVI	385134	G	A	13
	BY4741	AID*	XVI	385156	G	C	13
	BY4741	AID*	XVI	385183	G	A	13
	BY4741	AID*	XVI	385433	G	C	13
	BY4741	AID*	XVI	385737	G	A	13
	BY4741	AID*	XVI	385902	G	T	13
	BY4741	AID*	XVI	386735	G	T	13
	BY4741	AID*	XVI	387142	G	A	13
	BY4741	AID*	XVI	387330	G	A	13
	BY4741	AID*	XVI	388096	G	C	13
	BY4741	AID*	XVI	388318	G	C	13
	BY4741	AID*	XVI	388520	G	A	13
	BY4741	AID*	XVI	388666	G	A	13
	BY4741	AID*	XVI	389087	G	A	13
	BY4741	AID*	XVI	389105	A	C	13
	BY4741	AID*	XVI	389810	G	C	13
	BY4741	AID*	XVI	390136	G	C	13
	BY4741	AID*	XVI	390520	G	C	13
	BY4741	AID*	XVI	390971	G	A	13
	BY4741	AID*	IV	1240759	C	T	14
	BY4741	AID*	IV	1359851	G	A	14
	BY4741	AID*	IV	1477709	C	T	14
	BY4741	AID*	V	33222	G	C	14
	BY4741	AID*	V	33419	G	C	14
	BY4741	AID*	V	174415	C	T	14
	BY4741	AID*	VI	229990	G	A	14
	BY4741	AID*	VII	308056	C	T	14
	BY4741	AID*	VIII	396808	G	A	14
	BY4741	AID*	XI	171856	G	A	14
	BY4741	AID*	XI	193900	G	A	14
	BY4741	AID*	XI	368527	G	A	14
	BY4741	AID*	XI	433851	G	A	14
	BY4741	AID*	XIII	51661	C	T	14
	BY4741	AID*	XIII	146264	C	T	14
	BY4741	AID*	XIII	660889	C	T	14
	BY4741	AID*	XIV	444014	G	A	14
	BY4741	AID*	XIV	488119	G	A	14
	BY4741	AID*	XIV	631742	G	A	14
	BY4741	AID*	XV	46558	C	T	14
	BY4741	AID*	XVI	225289	C	T	14
	BY4741	AID*	IV	958223	G	C	36
	BY4741	AID*	V	33194	T	A	36
	BY4741	AID*	IV	83526	C	T	15
	BY4741	AID*	VII	590040	C	T	15
	BY4741	AID*	VII	1060699	C	T	15
	BY4741	AID*	VII	1064724	C	T	15
	BY4741	AID*	VIII	376483	G	A	15
	BY4741	AID*	X	529315	C	A	15
	BY4741	AID*	X	644567	C	T	15
	BY4741	AID*	XII	395822	C	T	15
	BY4741	AID*	XIII	754469	C	T	15
	BY4741	AID*	XIV	58442	G	A	15
	BY4741	AID*	XIV	59585	G	C	15
	BY4741	AID*	XIV	60826	G	C	15
	BY4741	AID*	XIV	61338	G	A	15
	BY4741	AID*	XIV	61964	G	A	15
	BY4741	AID*	XIV	63353	G	C	15
	BY4741	AID*	XIV	87778	G	A	15
	BY4741	AID*	XIV	601204	C	T	15
	BY4741	AID*	XVI	844311	C	T	15
	BY4741	AID*	XVI	857189	G	C	15
	BY4741	AID*	II	214158	G	A	16
	BY4741	AID*	II	279975	G	A	16
	BY4741	AID*	IV	243825	G	A	16
	BY4741	AID*	IV	485072	C	T	16
	BY4741	AID*	IV	1178312	C	T	16
	BY4741	AID*	V	31844	C	T	16
	BY4741	AID*	VII	666939	C	T	16
	BY4741	AID*	VII	1021667	C	T	16
	BY4741	AID*	VIII	371463	C	T	16
	BY4741	AID*	XI	283480	C	T	16
	BY4741	AID*	XII	493029	C	T	16
	BY4741	AID*	XV	345383	C	T	16
	BY4741	AID*	XV	743417	G	A	16
	BY4741	AID*	XVI	432203	G	A	16
	BY4741	AID*	XVI	823760	G	A	16
	BY4741	AID*	II	792848	G	A	17
	BY4741	AID*	III	189997	C	T	17
	BY4741	AID*	III	225375	G	A	17
	BY4741	AID*	IV	198878	C	T	17
	BY4741	AID*	IV	200348	C	T	17
	BY4741	AID*	IV	201874	C	T	17
	BY4741	AID*	IV	211765	C	G	17
	BY4741	AID*	IV	212808	C	T	17
	BY4741	AID*	IV	213527	C	G	17
	BY4741	AID*	IV	214029	C	G	17
	BY4741	AID*	IV	217318	C	T	17
	BY4741	AID*	IV	1190347	C	T	17
	BY4741	AID*	IX	177022	C	T	17
	BY4741	AID*	IX	332634	G	A	17
	BY4741	AID*	V	32945	C	T	17
	BY4741	AID*	V	51728	C	T	17
	BY4741	AID*	VII	832679	G	A	17
	BY4741	AID*	X	23945	C	T	17
	BY4741	AID*	XII	232221	G	A	17
	BY4741	AID*	XII	234417	C	G	17
	BY4741	AID*	XII	235214	C	T	17
	BY4741	AID*	XII	235400	C	G	17
	BY4741	AID*	XII	582728	G	A	17
	BY4741	AID*	XIII	74081	G	C	17
	BY4741	AID*	XIII	75802	G	C	17
	BY4741	AID*	XIII	77172	G	A	17
	BY4741	AID*	XIII	78390	G	C	17
	BY4741	AID*	XIII	79516	G	C	17
	BY4741	AID*	XIII	80551	G	A	17
	BY4741	AID*	XIII	81203	G	A	17
	BY4741	AID*	XIII	81993	G	C	17
	BY4741	AID*	XIII	687104	C	T	17
	BY4741	AID*	XIV	556635	G	A	17
	BY4741	AID*	XIV	575868	C	T	17
	BY4741	AID*	XV	814789	C	T	17
	BY4741	AID*	XVI	502074	G	A	17
	BY4741	AID*	II	320967	G	A	18
	BY4741	AID*	II	742887	G	A	18
	BY4741	AID*	III	104082	G	A	18
	BY4741	AID*	IV	636091	C	T	18
	BY4741	AID*	IX	118771	G	A	18
	BY4741	AID*	V	32840	C	T	18
	BY4741	AID*	VII	122365	C	T	18
	BY4741	AID*	XII	323445	G	A	18
	BY4741	AID*	XII	772723	G	A	18
	BY4741	AID*	XII	965996	G	A	18
	BY4741	AID*	IV	96709	C	T	19
	BY4741	AID*	IV	286972	G	A	19
	BY4741	AID*	IV	1291804	C	T	19
	BY4741	AID*	IV	1295564	C	G	19
	BY4741	AID*	IX	174008	G	A	19
	BY4741	AID*	IX	391470	G	A	19
	BY4741	AID*	V	32914	G	A	19
	BY4741	AID*	V	135640	G	A	19
	BY4741	AID*	V	377331	G	A	19
	BY4741	AID*	VI	207398	C	T	19
	BY4741	AID*	VII	519422	C	T	19
	BY4741	AID*	VII	521573	C	G	19
	BY4741	AID*	VII	523216	C	T	19
	BY4741	AID*	VII	525630	C	T	19
	BY4741	AID*	VII	529165	C	T	19
	BY4741	AID*	VII	529385	C	G	19
	BY4741	AID*	VII	532757	C	G	19
	BY4741	AID*	VII	533722	C	G	19
	BY4741	AID*	VII	535128	C	T	19
	BY4741	AID*	VII	546685	G	A	19
	BY4741	AID*	VII	547712	G	A	19
	BY4741	AID*	VII	549525	G	T	19
	BY4741	AID*	VIII	427446	G	A	19
	BY4741	AID*	X	27935	C	T	19
	BY4741	AID*	X	231688	G	A	19
	BY4741	AID*	X	257516	C	G	19
	BY4741	AID*	X	301315	C	T	19
	BY4741	AID*	X	620099	C	T	19
	BY4741	AID*	XI	145403	G	A	19
	BY4741	AID*	XII	71837	G	C	19
	BY4741	AID*	XII	247033	C	T	19
	BY4741	AID*	XIV	28366	C	T	19
	BY4741	AID*	XIV	416601	C	T	19
	BY4741	AID*	XV	79319	G	A	19
	BY4741	AID*	XV	653715	C	T	19
	BY4741	AID*	XVI	296058	C	G	19
	BY4741	AID*	XVI	391854	G	A	19
	BY4741	AID*	XVI	621886	C	T	19
	BY4741	AID*	II	633507	G	A	20
	BY4741	AID*	II	691943	G	A	20
	BY4741	AID*	III	71462	G	A	20
	BY4741	AID*	IV	20194	G	A	20
	BY4741	AID*	V	33159	C	T	20
	BY4741	AID*	V	33208	C	T	20
	BY4741	AID*	V	41082	C	T	20
	BY4741	AID*	V	41694	C	T	20
	BY4741	AID*	V	95048	C	T	20
	BY4741	AID*	V	123628	C	T	20
	BY4741	AID*	V	188178	G	A	20
	BY4741	AID*	V	192266	C	T	20
	BY4741	AID*	VII	1067399	C	T	20
	BY4741	AID*	VIII	126529	G	A	20
	BY4741	AID*	VIII	358902	G	A	20
	BY4741	AID*	XIII	75646	G	A	20
	BY4741	AID*	XIV	162428	G	A	20
	BY4741	AID*	XIV	266324	G	A	20
	BY4741	AID*	XIV	632434	G	A	20
	BY4741	AID*	XV	1056376	G	A	20
	BY4741	AID*	XVI	132183	C	T	20
	BY4741	AID*	XVI	924640	C	T	20
	BY4741	AID*	XVI	929941	G	A	20
	BY4741	AID*	XVI	930635	G	T	20
	BY4741	AID*	XVI	931142	G	C	20
	BY4741	AID*	II	631045	C	T	21
	BY4741	AID*	III	114402	G	A	21
	BY4741	AID*	IX	280896	C	T	21
	BY4741	AID*	V	33168	C	T	21
	BY4741	AID*	VIII	198303	G	A	21
	BY4741	AID*	X	148244	G	A	21
	BY4741	AID*	X	356678	G	A	21
	BY4741	AID*	XI	523774	G	A	21
	BY4741	AID*	XII	1036808	G	A	21
	BY4741	AID*	XIII	12780	G	A	21
	BY4741	AID*	XIII	267330	G	A	21
	BY4741	AID*	XIII	682561	C	G	21
	BY4741	AID*	XIV	84552	C	T	21
	BY4741	AID*	V	32542	C	T	37
	BY4741	AID*	VII	1026188	C	T	37
	BY4741	AID*	II	514078	G	A	22
	BY4741	AID*	IV	1240739	C	T	22
	BY4741	AID*	IX	268501	C	T	22
	BY4741	AID*	V	26860	C	T	22
	BY4741	AID*	V	28437	C	T	22
	BY4741	AID*	V	28876	C	G	22
	BY4741	AID*	V	29251	C	T	22
	BY4741	AID*	V	30081	C	T	22
	BY4741	AID*	V	30507	C	T	22
	BY4741	AID*	V	33056	C	T	22
	BY4741	AID*	V	33168	C	G	22
	BY4741	AID*	VI	257347	C	G	22
	BY4741	AID*	VI	257592	C	T	22
	BY4741	AID*	VI	257758	C	G	22
	BY4741	AID*	VI	257822	C	G	22
	BY4741	AID*	VII	1022896	C	T	22
	BY4741	AID*	VIII	41179	G	A	22
	BY4741	AID*	XI	259341	C	A	22
	BY4741	AID*	XI	344485	G	A	22
	BY4741	AID*	XI	364056	G	A	22
	BY4741	AID*	XI	467368	C	T	22
	BY4741	AID*	XII	1057627	G	A	22
	BY4741	AID*	XIII	41036	C	T	22
	BY4741	AID*	XIII	313064	C	T	22
	BY4741	AID*	XIV	54202	G	A	22
	BY4741	AID*	XV	13629	G	A	22
	BY4741	AID*	XVI	824771	C	G	22
	BY4741	AID*	IV	1034074	C	T	23
	BY4741	AID*	V	33156	G	A	23
	BY4741	AID*	V	475658	G	A	23
	BY4741	AID*	XII	346027	G	A	23
	BY4741	AID*	XII	650558	G	A	23
	BY4741	AID*	XIII	72205	G	A	23
	BY4741	AID*	XIV	261528	G	A	23
	BY4741	AID*	XV	204799	C	T	23
	BY4741	AID*	XV	204803	C	T	23
	BY4741	AID*	II	388545	C	T	24
	BY4741	AID*	II	581774	C	T	24
	BY4741	AID*	II	648361	C	T	24
	BY4741	AID*	II	650521	C	T	24
	BY4741	AID*	III	233504	G	A	24
	BY4741	AID*	III	258907	G	C	24
	BY4741	AID*	IV	794367	C	T	24
	BY4741	AID*	IV	1075711	C	G	24
	BY4741	AID*	IV	1076182	C	A	24
	BY4741	AID*	V	20798	C	G	24
	BY4741	AID*	V	33055	G	A	24
	BY4741	AID*	V	41483	G	A	24
	BY4741	AID*	VII	922996	G	C	24
	BY4741	AID*	VIII	237918	C	T	24
	BY4741	AID*	X	134738	C	G	24
	BY4741	AID*	X	621620	C	T	24
	BY4741	AID*	XI	613017	G	A	24
	BY4741	AID*	XII	1054077	C	T	24
	BY4741	AID*	XIII	60540	G	A	24
	BY4741	AID*	XIV	207511	C	T	24
	BY4741	AID*	XVI	152590	G	A	24
	BY4741	AID*	XVI	923612	G	A	24
	BY4741	AID*	IV	896318	G	A	25
	BY4741	AID*	V	32304	G	A	25
	BY4741	AID*	V	315872	C	T	25
	BY4741	AID*	VIII	406749	C	T	25
	BY4741	AID*	XII	304109	T	A	25
	BY4741	AID*	XIII	191078	C	T	25
	BY4741	AID*	XIV	366808	C	T	25
	BY4741	AID*	XV	104348	G	A	25
	BY4741	AID*	XV	113612	G	A	25
	BY4741	AID*	XV	559723	G	A	25
	BY4741	AID*	XVI	47285	C	T	25
	BY4741	AID*	I	11696	C	T	26
	BY4741	AID*	II	55527	G	A	26
	BY4741	AID*	II	473807	C	T	26
	BY4741	AID*	II	751946	G	A	26
	BY4741	AID*	II	795445	C	T	26
	BY4741	AID*	III	298011	C	T	26
	BY4741	AID*	IV	177075	G	A	26
	BY4741	AID*	IV	1214779	C	T	26
	BY4741	AID*	V	32566	C	T	26
	BY4741	AID*	X	165587	C	T	26
	BY4741	AID*	XI	553118	C	G	26
	BY4741	AID*	XI	624863	C	T	26
	BY4741	AID*	XI	624985	C	T	26
	BY4741	AID*	XI	625660	C	G	26
	BY4741	AID*	XI	634409	G	A	26
	BY4741	AID*	XII	745184	G	A	26
	BY4741	AID*	XII	882118	G	A	26
	BY4741	AID*	XII	969612	C	G	26
	BY4741	AID*	XII	971094	C	G	26
	BY4741	AID*	XIII	39930	C	T	26
	BY4741	AID*	XIV	68037	C	T	26
	BY4741	AID*	XIV	126347	C	T	26
	BY4741	AID*	XIV	209438	C	T	26
	BY4741	AID*	XIV	737906	C	T	26
	BY4741	AID*	XV	49904	G	A	26
	BY4741	AID*	XV	233806	G	A	26
	BY4741	AID*	XV	766017	G	A	26
	BY4741	AID*	XV	941539	C	T	26
	BY4741	AID*	XVI	447530	C	T	26
	BY4741	AID*	XVI	761400	G	A	26
	BY4741	AID*	I	57977	G	A	27
	BY4741	AID*	II	459546	C	T	27
	BY4741	AID*	II	792883	C	T	27
	BY4741	AID*	IV	84154	C	T	27
	BY4741	AID*	IV	290620	G	A	27
	BY4741	AID*	IV	636050	G	A	27
	BY4741	AID*	IV	652568	G	C	27
	BY4741	AID*	IV	659526	G	C	27
	BY4741	AID*	IV	659574	G	C	27
	BY4741	AID*	IV	1297942	G	A	27
	BY4741	AID*	IV	1316297	C	T	27
	BY4741	AID*	IV	1359731	C	T	27
	BY4741	AID*	V	32041	G	A	27
	BY4741	AID*	V	146849	G	A	27
	BY4741	AID*	V	358839	G	A	27
	BY4741	AID*	VII	223698	C	T	27
	BY4741	AID*	VII	824010	C	T	27
	BY4741	AID*	VIII	31351	G	A	27
	BY4741	AID*	X	103696	C	T	27
	BY4741	AID*	X	654008	G	A	27
	BY4741	AID*	XI	386403	G	A	27
	BY4741	AID*	XI	518480	G	A	27
	BY4741	AID*	XII	649203	C	T	27
	BY4741	AID*	XII	1006492	G	A	27
	BY4741	AID*	XV	59439	G	A	27
	BY4741	AID*	XVI	902978	C	T	27
	BY4741	AID*	III	53783	C	T	28
	BY4741	AID*	III	131529	C	T	28
	BY4741	AID*	V	32945	C	T	28
	BY4741	AID*	XI	199967	G	A	28
	BY4741	AID*	IV	619533	C	T	28
	BY4741	AID*	IV	756677	G	A	28
	BY4741	AID*	IV	816608	C	T	28
	BY4741	AID*	VII	733525	G	A	28
	BY4741	AID*	XII	267416	C	T	28
	BY4741	AID*	XII	379897	C	T	28
	BY4741	AID*	XII	698022	C	T	28
	BY4741	AID*	VI	71266	C	T	29
	BY4741	AID*	III	169963	C	T	29
	BY4741	AID*	III	175260	C	A	29
	BY4741	AID*	III	175957	C	T	29
	BY4741	AID*	III	176023	C	G	29
	BY4741	AID*	III	176642	G	A	29
	BY4741	AID*	III	177411	G	C	29
	BY4741	AID*	III	177648	G	C	29
	BY4741	AID*	III	177660	G	C	29
	BY4741	AID*	III	179066	T	C	29
	BY4741	AID*	III	268743	C	T	29
	BY4741	AID*	VIII	338063	C	T	29
	BY4741	AID*	V	33156	G	C	29
	BY4741	AID*	X	407855	G	A	29
	BY4741	AID*	XI	319649	C	T	29
	BY4741	AID*	XIV	164431	G	A	29
	BY4741	AID*	XIV	595247	G	C	29
	BY4741	AID*	XIV	601271	G	A	29
	BY4741	AID*	XIV	750787	C	T	29
	BY4741	AID*	XVI	403539	G	A	29
	BY4741	AID*	XVI	481701	G	A	29
	BY4741	AID*	XVI	897656	G	A	29
	BY4741	AID*	VII	176573	G	C	29
	BY4741	AID*	VII	995674	C	T	29
	BY4741	AID*	VII	1028254	C	G	29
	BY4741	AID*	IV	456202	G	A	29
	BY4741	AID*	IV	772952	G	A	29
	BY4741	AID*	IV	783644	G	A	29
	BY4741	AID*	IV	1468056	C	T	29
	BY4741	AID*	XII	530252	G	A	29
	BY4741	AID*	XII	530253	G	A	29
	BY4741	AID*	V	32301	G	A	38
	BY4741	AID*	XIII	281806	G	A	38
	BY4741	AID*	VI	83105	G	C	30
	BY4741	AID*	V	1642	G	A	30
	BY4741	AID*	V	32432	G	T	30
	BY4741	AID*	XI	322858	C	T	30
	BY4741	AID*	X	86412	G	A	30
	BY4741	AID*	XIV	320036	C	G	30
	BY4741	AID*	XIV	570794	C	T	30
	BY4741	AID*	II	2093	C	T	30
	BY4741	AID*	XVI	813739	G	A	30
	BY4741	AID*	XVI	823841	G	A	30
	BY4741	AID*	XIII	123680	G	A	30
	BY4741	AID*	XIII	346491	G	A	30
	BY4741	AID*	XIII	353352	G	A	30
	BY4741	AID*	XIII	860588	G	A	30
	BY4741	AID*	XV	1006969	C	T	30
	BY4741	AID*	IV	367864	G	A	30
	BY4741	AID*	IV	1256623	C	T	30
	BY4741	AID*	VII	168029	C	G	30
	BY4741	AID*	VII	198061	C	T	30
	BY4741	AID*	XII	46573	C	G	30
	BY4741	AID*	XII	50658	C	G	30
	BY4741	AID*	XII	51814	G	A	30
	BY4741	AID*	XII	82983	C	T	30
	BY4741	AID*	XII	547085	C	T	30
	BY4741	AID*	XII	759064	C	T	30
	BY4741	AID*	I	195109	G	A	39
	BY4741	AID*	V	32575	G	A	39
	BY4741	AID*	XIV	442114	G	A	39
	BY4741	AID*	XIII	536524	G	A	39
	BY4741	AID*	XV	713215	C	T	39
	BY4741	AID*	V	13707	C	T	31
	BY4741	AID*	V	22711	G	C	31
	BY4741	AID*	V	32166	C	G	31
	BY4741	AID*	V	32622	C	G	31
	BY4741	AID*	V	33168	C	T	31
	BY4741	AID*	V	37139	C	G	31
	BY4741	AID*	V	42980	G	A	31
	BY4741	AID*	V	81092	C	T	31
	BY4741	AID*	XI	143922	G	A	31
	BY4741	AID*	X	369949	C	T	31
	BY4741	AID*	X	390359	G	C	31
	BY4741	AID*	XIV	49015	C	T	31
	BY4741	AID*	II	81749	C	T	31
	BY4741	AID*	II	130242	G	A	31
	BY4741	AID*	II	393794	C	T	31
	BY4741	AID*	XVI	378099	G	C	31
	BY4741	AID*	XVI	379259	G	T	31
	BY4741	AID*	XVI	379497	G	A	31
	BY4741	AID*	XVI	379511	G	A	31
	BY4741	AID*	XVI	380223	G	A	31
	BY4741	AID*	XVI	699402	C	T	31
	BY4741	AID*	XVI	702809	C	T	31
	BY4741	AID*	XIII	17732	G	A	31
	BY4741	AID*	XIII	794243	C	T	31
	BY4741	AID*	XIII	863350	G	A	31
	BY4741	AID*	XV	114340	G	C	31
	BY4741	AID*	XV	115075	G	C	31
	BY4741	AID*	XV	115303	G	C	31
	BY4741	AID*	XV	338812	G	A	31
	BY4741	AID*	XV	361936	C	T	31
	BY4741	AID*	XV	637473	G	A	31
	BY4741	AID*	IV	124534	C	T	31
	BY4741	AID*	IV	237514	G	A	31
	BY4741	AID*	IV	528059	G	A	31
	BY4741	AID*	IV	1129649	G	A	31
	BY4741	AID*	XII	341477	G	A	31
	BY4741	AID*	XII	1063197	C	T	31
	BY4741	AID*	IX	427967	C	G	32
	BY4741	AID*	V	32764	C	A	32
	BY4741	AID*	V	33325	C	T	32
	BY4741	AID*	V	357399	C	T	32
	BY4741	AID*	V	423444	C	T	32
	BY4741	AID*	V	427572	C	T	32
	BY4741	AID*	X	442594	C	T	32
	BY4741	AID*	II	475305	C	A	32
	BY4741	AID*	XIII	611594	G	A	32
	BY4741	AID*	XV	534615	C	T	32
	BY4741	AID*	XV	790643	C	T	32
	BY4741	AID*	VII	632589	G	A	32
	BY4741	AID*	XII	973261	G	A	32
	BY4741	AID*	I	92069	G	A	33
	BY4741	AID*	I	171952	G	A	33
	BY4741	AID*	VI	57208	G	A	33
	BY4741	AID*	VI	81733	C	T	33
	BY4741	AID*	VI	82350	C	T	33
	BY4741	AID*	VI	82647	C	T	33
	BY4741	AID*	VI	83586	C	A	33
	BY4741	AID*	VI	88069	C	T	33
	BY4741	AID*	VI	89034	C	T	33
	BY4741	AID*	VI	89142	C	G	33
	BY4741	AID*	VI	97084	G	A	33
	BY4741	AID*	VI	256363	C	G	33
	BY4741	AID*	VIII	173517	C	T	33
	BY4741	AID*	VIII	174204	C	G	33
	BY4741	AID*	VIII	175863	C	G	33
	BY4741	AID*	VIII	177540	C	T	33
	BY4741	AID*	VIII	178488	C	T	33
	BY4741	AID*	VIII	179332	C	T	33
	BY4741	AID*	VIII	185800	G	C	33
	BY4741	AID*	VIII	186656	G	C	33
	BY4741	AID*	VIII	186760	G	A	33
	BY4741	AID*	VIII	186774	G	A	33
	BY4741	AID*	V	30084	G	A	33
	BY4741	AID*	V	30992	G	C	33
	BY4741	AID*	V	32413	G	A	33
	BY4741	AID*	V	32504	G	C	33
	BY4741	AID*	XI	394213	G	A	33
	BY4741	AID*	X	217925	C	G	33
	BY4741	AID*	X	333982	C	T	33
	BY4741	AID*	X	355132	C	T	33
	BY4741	AID*	XIV	543770	C	T	33
	BY4741	AID*	XIV	570142	C	T	33
	BY4741	AID*	XVI	412435	G	C	33
	BY4741	AID*	XVI	491132	G	A	33
	BY4741	AID*	XVI	510137	G	A	33
	BY4741	AID*	XVI	864311	G	A	33
	BY4741	AID*	XVI	865774	C	T	33
	BY4741	AID*	XIII	107883	C	G	33
	BY4741	AID*	XIII	369746	C	G	33
	BY4741	AID*	XV	106287	G	A	33
	BY4741	AID*	XV	128598	G	A	33
	BY4741	AID*	IV	86151	C	T	33
	BY4741	AID*	IV	105544	C	T	33
	BY4741	AID*	IV	858565	G	A	33
	BY4741	AID*	IV	1394865	C	T	33
	BY4741	AID*	VII	371435	G	A	33
	BY4741	AID*	VII	443587	C	T	33
	BY4741	AID*	VII	443668	C	T	33
	BY4741	AID*	VII	443761	C	G	33
	BY4741	AID*	VII	443882	C	T	33
	BY4741	AID*	VII	444058	C	T	33
	BY4741	AID*	VII	444098	C	T	33
	BY4741	AID*	VII	444536	C	G	33
	BY4741	AID*	VII	445110	C	G	33
	BY4741	AID*	VII	445307	C	G	33
	BY4741	AID*	VII	445399	C	G	33
	BY4741	AID*	XII	148335	G	A	33
	BY4741	AID*	XII	691846	G	A	33
	BY4741	AID*	V	33156	G	A	40
	BY4741	AID*	IV	841701	T	C	40
	BY4741	AID*	XV	305295	C	T	40
	BY4741	AID*	I	15075	C	T	34
	BY4741	AID*	III	223654	C	T	34
	BY4741	AID*	V	32075	C	T	34
	BY4741	AID*	V	530118	G	A	34
	BY4741	AID*	XI	43389	C	T	34
	BY4741	AID*	X	19522	C	T	34
	BY4741	AID*	X	283369	G	A	34
	BY4741	AID*	XIV	32283	G	A	34
	BY4741	AID*	XIV	560419	C	T	34
	BY4741	AID*	II	268578	C	T	34
	BY4741	AID*	II	269342	C	T	34
	BY4741	AID*	II	269527	C	G	34
	BY4741	AID*	II	270254	C	G	34
	BY4741	AID*	II	272977	C	G	34
	BY4741	AID*	II	275802	C	G	34
	BY4741	AID*	II	277062	C	G	34
	BY4741	AID*	II	525014	C	T	34
	BY4741	AID*	XIII	613852	G	A	34
	BY4741	AID*	XIII	695224	G	A	34
	BY4741	AID*	XVI	82197	G	A	34
	BY4741	AID*	XVI	457439	A	T	34
	BY4741	AID*	XVI	871833	G	A	34
	BY4741	AID*	IV	145906	C	G	34
	BY4741	AID*	IV	147769	C	G	34
	BY4741	AID*	IV	148309	C	A	34
	BY4741	AID*	IV	149436	C	T	34
	BY4741	AID*	IV	151478	C	T	34
	BY4741	AID*	IV	152244	C	T	34
	BY4741	AID*	IV	156726	C	G	34
	BY4741	AID*	IV	157392	C	G	34
	BY4741	AID*	IV	157415	G	A	34
	BY4741	AID*	IV	182469	C	T	34
	BY4741	AID*	IV	421232	C	T	34
	BY4741	AID*	IV	704800	C	T	34
	BY4741	AID*	IV	813865	G	A	34
[truncated: 5,401 more rows]

## Sheet: B
	Singlet and kataegic C:G mutations in yeast transformants.
	Kataegic mutations in all yeast transformants, are defined as those mutations that form part of a group of at least 5 mutations in which each mutation is separated from its downstream neighbor by ≤ 8.5 Kb. All other mutations (including those that constitute the sole mutation on an individual chromosome in a particular cell) are classed as singlet mutations.
	Strain	Deaminase	Number of clones	Total mutations	Singlet mutations	Kataegic mutations	Number of clusters
	BY4741	AID*	40	1064	790	274	26
		A3A	16	130	110	20	2
		A3B	20	121	116	5	1
		A3G*	41	560	518	42	5
	BY4741 ungD::KanMX4	AID*	19	2088	2060	28	4
		A3A	10	723	715	8	1
		A3B	10	745	745	0	0
		A3G*	20	1147	1147	0	0

## Sheet: C
	Primers used for APOBEC RNA RT-PCR
		5’ Primer	3’ Primer
	APOBEC1	AAGTGGGGCATGAGCCGGAAGA	ACACCAGGGTGCCGACTCAGAA
	APOBEC3A	GGAAGCCAGCCCAGCATCCG	GGTGCCATTGTCCAGGCGCT
	APOBEC3B	CCGCACGCTAAAGGAGAT	CTTAGCCTCGTTGCATAGAAAGC
	APOBEC3C	CACCGTGGAAGGTATAAAGCG	TCGCAGAACCAAGAGAGGAAG
	APOBEC3DE	GGGCCGCTCAAATCTCCTTT	GAAATACACCTCCTGCCTGTGA
	APOBEC3F	ATACCGTCTGGCTGTGCTACG	ACATTTCTGCGTGGTGCTCAG
	APOBEC3G *	CCGAGGACCCGAAGGTTAC	TCCAACAGTGCTGAAATTCG
	APOBEC3H	GGGCTTCCCAAAGTTTGCTG	TTATCCTCTCAAGCCGTCGC
	Reference Genes
	HPRT *	TGACCTTGATTTATTTTGCATACC	CGAGCAAGACGTTCAGTCCT
	HMBS	ATGTCTGGTAACGGCAATGC	CCTGTGGTGGACATAGCAATGA
	* from Refsland, E.W., Stenglein, M.D., Shindo, K., Albin, J.S., Brown, W.L., and Harris, R.S. (2010). Quantitative profiling of the full APOBEC3 mRNA repertoire in lymphocytes and tissues: implications for HIV-1 restriction. Nucleic Acids Res 38, 4274–4284.
